# Supplementary material for: 1,2-Dihydr­oxy-2-(3-methyl­but-2-en­yl)-3-oxo-2,3-dihydro-1H-indene-1-carboxylic acid monohydrate
Source: Acta Crystallogr Sect E Struct Rep Online. 2010 Jan 13;66(Pt 2):o341. doi: 10.1107/S1600536810000516 (PMC2979928; doi:10.1107/S1600536810000516)
Supplement: Supplementary file 1 [file e-66-0o341-sup1.cif]

##############################################################################
###                                                                        ###
###        Electronic paper (Acta Crystallographica Section E)             ###
###                                                                        ###
##############################################################################
#                                                                            #
# This CIF contains the data in a paper accepted for publication in Acta     #
# Crystallographica Section E. It conforms to the requirements of Notes      #
# for Authors for Section E, and has been peer reviewed under the auspices   #
# of the IUCr Commission on Journals.                                        #
#                                                                            #
# Full details of the Crystallographic Information File format               #
# are given in the paper "The Crystallographic Information File (CIF):       #
# a New Standard Archive File for Crystallography" by S. R. Hall, F. H.      #
# Allen and I. D. Brown [Acta Cryst. (1991), A47, 655-685].                  #
#                                                                            #
# The current version of the core CIF dictionary is obtainable from          #
# ftp://ftp.iucr.org/pub/cif_core.dic. The current version number is 2.4.    #
#                                                                            #
# Software is freely available for graphical display of the structure(s) in  #
# this CIF.  For information consult the CIF home page http://www.iucr.org/  #
# cif/home.html                                                              #
#                                                                            #
# This file may be used for bona fide research purposes within the           #
# scientific community so long as proper attribution is given to the journal # 
# article from which it was obtained.                                        #
#                                                                            #
##############################################################################
                                             
data_global
_audit_creation_method     'WinGX routine CIF_UPDATE'
_audit_conform_dict_name     cif_core.dic
_audit_conform_dict_version     2.4
_journal_data_validation_number     ?
_journal_date_recd_electronic     2009-12-03
_journal_date_accepted     2010-01-05
_journal_name_full     'Acta Crystallographica, Section E'
_journal_year     2010
_journal_volume     66
_journal_issue      2
_journal_page_first     o341
_journal_page_last     o341
_journal_paper_category     QO
_journal_coeditor_code     LH2966
_publ_contact_author_name     'Malta, Val\'eria R. S.'
_publ_contact_author_address
;
Instituto de Qu\'imica e Biotecnologia
Universidade Federal de Alagoas
CEP 57072-970, Macei\'o, Al, Brazil
;
_publ_contact_author_email     'vrsm@qui.ufal.br'
_publ_contact_author_fax     '55(82)32141384'
_publ_contact_author_phone     '55(82)32141385'
_publ_section_title
;\
1,2-Dihydroxy-2-(3-methylbut-2-enyl)-3-oxo-2,3-dihydro-1<i>H</i>-indene-1-\
carboxylic acid monohydrate
;
loop_
    _publ_author_name
    _publ_author_footnote
    _publ_author_address
    'Franscisco, Ac\'acio Ivo' .
;
Instituto de Qu\'imica
Universidade Federal Fluminense
Centro, CEP 24020-150, Niter\'oi, RJ, Brazil
;
    'Silveira, Gleiciani de Q.' .
;
Instituto de Qu\'imica
Universidade Federal Fluminense
Centro, CEP 24020-150, Niter\'oi, RJ, Brazil
;
    'Resende, Jackson A. L. C.' .
;
Instituto de Qu\'imica
Universidade Federal Fluminense
Centro, CEP 24020-150, Niter\'oi, RJ, Brazil
;
    'Balliano, Tatiane L.' .
;
Instituto de Qu\'imica e Biotecnologia,
Universidade Federal de Alagoas,
CEP 57072-970, Macei\'o, Al, Brazil
;
    'Malta, Val\'eria R. S.' .
;
Instituto de Qu\'imica e Biotecnologia,
Universidade Federal de Alagoas,
CEP 57072-970, Macei\'o, Al, Brazil
;
    'Pinto, Antonio Ventura' .
;
N\'ucleo de Pesquisas em Produtos Naturais,
Universidade Federal do Rio de Janeiro,
Ilha do Fund\~ao, CEP 21944-971, Rio de Janeiro, RJ, Brazil
;
data_I
_audit_creation_method     'WinGX routine CIF_UPDATE'
_chemical_name_systematic
;
1,2-Dihydroxy-2-(3-methylbut-2-enyl)-3-oxo-2,3-dihydro-1<i>H</i>-indene-1-
carboxylic acid monohydrate
;
_chemical_formula_moiety     'C15 H16 O5, H2 O'
_chemical_formula_sum     'C15 H18 O6'
_chemical_formula_iupac     'C15 H16 O5, H2 O'
_chemical_formula_weight     294.29
_symmetry_cell_setting     monoclinic
_symmetry_space_group_name_H-M     'P 21'
_symmetry_space_group_name_Hall     'P 2yb'
loop_
    _symmetry_equiv_pos_as_xyz
    'x, y, z'
    '-x, y+1/2, -z'
_cell_length_a     9.5514(7)
_cell_length_b     5.7762(5)
_cell_length_c     13.1324(9)
_cell_angle_alpha     90
_cell_angle_beta     92.126(12)
_cell_angle_gamma     90
_cell_volume     724.03(10)
_cell_formula_units_Z     2
_cell_measurement_reflns_used     18985
_cell_measurement_theta_min     3.1
_cell_measurement_theta_max     27.5
_cell_measurement_temperature     298(2)
_exptl_crystal_description     prism
_exptl_crystal_colour     colourless
_exptl_crystal_size_max     0.21
_exptl_crystal_size_mid     0.15
_exptl_crystal_size_min     0.09
_exptl_crystal_density_diffrn     1.357
_exptl_crystal_density_method     'not measured'
_exptl_crystal_F_000     312
_exptl_absorpt_coefficient_mu     0.105
_exptl_absorpt_correction_type     'multi-scan'
_exptl_absorpt_process_details     '(SADABS; Sheldrick, 1996)'
_exptl_absorpt_correction_T_min     0.981
_exptl_absorpt_correction_T_max     0.991
_exptl_special_details
;
;
_diffrn_ambient_temperature     298(2)
_diffrn_radiation_type     MoK\a
_diffrn_radiation_wavelength     0.71073
_diffrn_radiation_monochromator     graphite
_diffrn_measurement_device_type     'Enraf--Nonius FR590'
_diffrn_measurement_method     'CCD rotation images, thick slices'
_diffrn_reflns_number     18985
_diffrn_reflns_av_R_equivalents     0.0338
_diffrn_reflns_theta_min     3.1
_diffrn_reflns_theta_max     27.5
_diffrn_reflns_theta_full     27.5
_diffrn_measured_fraction_theta_max     0.998
_diffrn_measured_fraction_theta_full     0.998
_diffrn_reflns_limit_h_min     -12
_diffrn_reflns_limit_h_max     12
_diffrn_reflns_limit_k_min     -7
_diffrn_reflns_limit_k_max     7
_diffrn_reflns_limit_l_min     -17
_diffrn_reflns_limit_l_max     17
_refine_special_details
;
Refinement of <i>F</i>^2^ against ALL reflections. The weighted <i>R</i>-factor
<i>wR</i> and goodness of fit <i>S</i> are based on <i>F</i>^2^, conventional
<i>R</i>-factors <i>R</i> are based on <i>F</i>, with <i>F</i> set to zero for
negative <i>F</i>^2^. The threshold expression of <i>F</i>^2^ >
\s(<i>F</i>^2^) is used only for calculating <i>R</i>-factors(gt) <i>etc</i>.
and is not relevant to the choice of reflections for refinement.
<i>R</i>-factors based on <i>F</i>^2^ are statistically about twice as large
as those based on <i>F</i>, and <i>R</i>- factors based on ALL data will be
even larger.
;
_reflns_number_total     1827
_reflns_number_gt     1490
_reflns_threshold_expression     'I>2\s(I)'
_refine_ls_structure_factor_coef     Fsqd
_refine_ls_matrix_type     full
_refine_ls_R_factor_all     0.0524
_refine_ls_R_factor_gt     0.037
_refine_ls_wR_factor_ref     0.0932
_refine_ls_goodness_of_fit_ref     1.062
_refine_ls_restrained_S_all     1.061
_refine_ls_number_reflns     1827
_refine_ls_number_parameters     195
_refine_ls_number_restraints     1
_refine_ls_hydrogen_treatment     constr
_refine_ls_weighting_scheme     calc
_refine_ls_weighting_details
                 'calc w=1/[\s^2^(Fo^2^)+(0.0546P)^2^] where P=(Fo^2^+2Fc^2^)/3'
_atom_sites_solution_hydrogens     geom
_atom_sites_solution_primary     direct
_atom_sites_solution_secondary     difmap
_refine_ls_shift/su_max     0.029
_refine_ls_shift/su_mean     0.001
_refine_diff_density_max     0.145
_refine_diff_density_min     -0.171
loop_
    _atom_type_symbol
    _atom_type_description
    _atom_type_scat_dispersion_real
    _atom_type_scat_dispersion_imag
    _atom_type_scat_source
    C C 0.0033 0.0016 'International Tables Vol C Tables 4.2.6.8 and 6.1.1.4'
    H H 0 0 'International Tables Vol C Tables 4.2.6.8 and 6.1.1.4'
    O O 0.0106 0.006 'International Tables Vol C Tables 4.2.6.8 and 6.1.1.4'
_computing_data_collection     'COLLECT (Nonius, 2004)'
_computing_cell_refinement     'DIRAX/LSQ (Duisenberg, 1992)'
_computing_data_reduction     'EvalCCD (Duisenberg <i>et al.</i>,  2003)'
_computing_structure_solution     'SHELXS97 (Sheldrick, 2008)'
_computing_structure_refinement     'SHELXL97 (Sheldrick, 2008)'
_computing_molecular_graphics
                           'Mercury (Macrae, 2006) and ORTEP-3 (Farrugia, 1997)'
_computing_publication_material     'SHELXL97 (Sheldrick, 2008)'
loop_
    _atom_site_type_symbol
    _atom_site_label
    _atom_site_fract_x
    _atom_site_fract_y
    _atom_site_fract_z
    _atom_site_U_iso_or_equiv
    _atom_site_adp_type
    _atom_site_calc_flag
    _atom_site_refinement_flags
    _atom_site_occupancy
    _atom_site_disorder_assembly
    _atom_site_disorder_group
    O O1W 0.5721(2) 0.8481(4) 0.0536(2) 0.0823(9) Uani d . 1 . .
    H H1A 0.6162 0.7243 0.0448 0.123 Uiso d . 1 . .
    H H1B 0.4867 0.8512 0.0372 0.123 Uiso d . 1 . .
    O O1 0.90465(17) 0.6665(3) 0.10377(11) 0.0322(4) Uani d . 1 . .
    H H1 0.9157 0.6392 0.0433 0.048 Uiso calc R 1 . .
    O O2 1.01902(18) 0.1204(3) 0.09344(12) 0.0334(4) Uani d . 1 . .
    H H2 0.9917 -0.0037 0.1157 0.05 Uiso calc R 1 . .
    O O3 1.03440(19) 0.0001(3) 0.30071(13) 0.0403(4) Uani d . 1 . .
    O O4 0.73158(19) 0.1340(3) 0.14502(13) 0.0407(4) Uani d . 1 . .
    H H4 0.6744 0.0621 0.1092 0.061 Uiso calc R 1 . .
    O O5 0.7005(2) 0.4019(3) 0.02549(15) 0.0484(5) Uani d . 1 . .
    C C1 0.8810(2) 0.4586(4) 0.15549(16) 0.0268(5) Uani d . 1 . .
    C C2 1.0096(2) 0.2926(4) 0.16956(16) 0.0281(5) Uani d . 1 . .
    C C3 0.9894(2) 0.1855(4) 0.27440(16) 0.0283(5) Uani d . 1 . .
    C C4 0.9048(2) 0.3500(4) 0.33153(16) 0.0288(5) Uani d . 1 . .
    C C5 0.8816(2) 0.3586(5) 0.43499(17) 0.0375(6) Uani d . 1 . .
    H H5 0.9206 0.2491 0.4795 0.045 Uiso calc R 1 . .
    C C6 0.7988(3) 0.5348(5) 0.46952(18) 0.0411(6) Uani d . 1 . .
    H H6 0.7827 0.5462 0.5387 0.049 Uiso calc R 1 . .
    C C7 0.7396(3) 0.6945(5) 0.40303(18) 0.0411(6) Uani d . 1 . .
    H H7 0.6842 0.8122 0.4282 0.049 Uiso calc R 1 . .
    C C8 0.7608(2) 0.6834(5) 0.29942(17) 0.0349(5) Uani d . 1 . .
    H H8 0.7197 0.7907 0.2548 0.042 Uiso calc R 1 . .
    C C9 0.8446(2) 0.5086(4) 0.26450(16) 0.0270(5) Uani d . 1 . .
    C C10 0.7606(2) 0.3286(4) 0.10134(17) 0.0282(5) Uani d . 1 . .
    C C11 1.1452(2) 0.4353(5) 0.1714(2) 0.0373(6) Uani d . 1 . .
    H H11A 1.1624 0.4881 0.1029 0.045 Uiso calc R 1 . .
    H H11B 1.1333 0.5709 0.2138 0.045 Uiso calc R 1 . .
    C C12 1.2692(3) 0.3023(5) 0.2109(2) 0.0428(6) Uani d . 1 . .
    H H12 1.2888 0.1649 0.1774 0.051 Uiso calc R 1 . .
    C C13 1.3534(3) 0.3581(5) 0.2876(2) 0.0420(6) Uani d . 1 . .
    C C14 1.4737(3) 0.2069(7) 0.3225(3) 0.0626(9) Uani d . 1 . .
    H H14A 1.4621 0.1623 0.3921 0.094 Uiso calc R 1 . .
    H H14B 1.5599 0.2908 0.3172 0.094 Uiso calc R 1 . .
    H H14C 1.476 0.0711 0.2805 0.094 Uiso calc R 1 . .
    C C15 1.3374(4) 0.5712(7) 0.3500(3) 0.0759(11) Uani d . 1 . .
    H H15A 1.3521 0.5339 0.4208 0.114 Uiso calc R 1 . .
    H H15B 1.2447 0.6326 0.3387 0.114 Uiso calc R 1 . .
    H H15C 1.405 0.6844 0.3307 0.114 Uiso calc R 1 . .
loop_
    _atom_site_aniso_label
    _atom_site_aniso_U_11
    _atom_site_aniso_U_22
    _atom_site_aniso_U_33
    _atom_site_aniso_U_12
    _atom_site_aniso_U_13
    _atom_site_aniso_U_23
    O1W 0.0610(13) 0.0400(13) 0.142(2) 0.0055(11) -0.0517(14) -0.0227(15)
    O1 0.0497(9) 0.0228(9) 0.0242(7) -0.0045(7) 0.0027(7) 0.0025(7)
    O2 0.0465(10) 0.0265(9) 0.0274(8) -0.0033(7) 0.0040(7) -0.0043(7)
    O3 0.0463(10) 0.0360(10) 0.0382(10) 0.0086(8) -0.0046(8) 0.0069(9)
    O4 0.0463(10) 0.0323(10) 0.0424(10) -0.0122(8) -0.0154(7) 0.0085(9)
    O5 0.0588(11) 0.0386(11) 0.0458(11) -0.0091(9) -0.0246(9) 0.0103(8)
    C1 0.0341(12) 0.0224(12) 0.0238(11) -0.0019(9) 0.0006(9) 0.0017(9)
    C2 0.0334(11) 0.0246(11) 0.0263(11) -0.0016(9) 0.0003(9) -0.0041(9)
    C3 0.0289(10) 0.0303(13) 0.0252(10) -0.0023(10) -0.0065(8) 0.0000(10)
    C4 0.0283(11) 0.0315(12) 0.0263(11) -0.0018(10) -0.0027(9) 0.0004(10)
    C5 0.0386(12) 0.0475(16) 0.0259(11) 0.0041(12) -0.0033(10) 0.0052(11)
    C6 0.0414(14) 0.0581(18) 0.0241(12) -0.0001(13) 0.0034(11) -0.0045(12)
    C7 0.0426(13) 0.0433(15) 0.0380(13) 0.0036(12) 0.0089(11) -0.0046(13)
    C8 0.0422(12) 0.0297(13) 0.0327(12) 0.0013(11) 0.0014(10) 0.0017(11)
    C9 0.0307(11) 0.0248(11) 0.0256(11) -0.0052(9) 0.0009(9) -0.0005(9)
    C10 0.0349(11) 0.0226(12) 0.0269(11) 0.0015(9) -0.0010(9) 0.0005(9)
    C11 0.0329(12) 0.0359(14) 0.0434(14) -0.0057(10) 0.0037(11) -0.0034(11)
    C12 0.0330(12) 0.0399(15) 0.0558(16) -0.0009(11) 0.0083(12) -0.0098(13)
    C13 0.0336(12) 0.0421(15) 0.0503(15) -0.0053(12) 0.0028(11) 0.0000(13)
    C14 0.0361(14) 0.066(2) 0.085(2) -0.0035(15) -0.0045(14) 0.0077(19)
    C15 0.083(3) 0.065(3) 0.078(3) 0.008(2) -0.024(2) -0.0182(19)
_geom_special_details
;
All e.s.d.'s (except the e.s.d. in the dihedral angle between two l.s. planes)
are estimated using the full covariance matrix. The cell e.s.d.'s are taken
into account individually in the estimation of e.s.d.'s in distances, angles
and torsion angles; correlations between e.s.d.'s in cell parameters are only
used when they are defined by crystal symmetry. An approximate (isotropic)
treatment of cell e.s.d.'s is used for estimating e.s.d.'s involving l.s.
planes.
;
loop_
    _geom_bond_atom_site_label_1
    _geom_bond_atom_site_label_2
    _geom_bond_site_symmetry_2
    _geom_bond_distance
    _geom_bond_publ_flag
    O1W H1A . 0.840 ?
    O1W H1B . 0.840 ?
    O1 C1 . 1.402(3) ?
    O1 H1 . 0.82 ?
    O2 C2 . 1.415(3) ?
    O2 H2 . 0.82 ?
    O3 C3 . 1.200(3) ?
    O4 C10 . 1.297(3) ?
    O4 H4 . 0.82 ?
    O5 C10 . 1.208(3) ?
    C1 C9 . 1.514(3) ?
    C1 C10 . 1.527(3) ?
    C1 C2 . 1.564(3) ?
    C2 C3 . 1.528(3) ?
    C2 C11 . 1.534(3) ?
    C3 C4 . 1.471(3) ?
    C4 C9 . 1.381(3) ?
    C4 C5 . 1.386(3) ?
    C5 C6 . 1.376(4) ?
    C5 H5 . 0.93 ?
    C6 C7 . 1.378(4) ?
    C6 H6 . 0.93 ?
    C7 C8 . 1.385(3) ?
    C7 H7 . 0.93 ?
    C8 C9 . 1.378(3) ?
    C8 H8 . 0.93 ?
    C11 C12 . 1.489(4) ?
    C11 H11A . 0.97 ?
    C11 H11B . 0.97 ?
    C12 C13 . 1.306(4) ?
    C12 H12 . 0.93 ?
    C13 C15 . 1.490(5) ?
    C13 C14 . 1.501(4) ?
    C14 H14A . 0.96 ?
    C14 H14B . 0.96 ?
    C14 H14C . 0.96 ?
    C15 H15A . 0.96 ?
    C15 H15B . 0.96 ?
    C15 H15C . 0.96 ?
loop_
    _geom_angle_atom_site_label_1
    _geom_angle_atom_site_label_2
    _geom_angle_atom_site_label_3
    _geom_angle_site_symmetry_1
    _geom_angle_site_symmetry_3
    _geom_angle
    _geom_angle_publ_flag
    H1A O1W H1B . . 118 ?
    C1 O1 H1 . . 109.5 ?
    C2 O2 H2 . . 109.5 ?
    C10 O4 H4 . . 109.5 ?
    O1 C1 C9 . . 109.97(18) ?
    O1 C1 C10 . . 109.13(17) ?
    C9 C1 C10 . . 109.80(18) ?
    O1 C1 C2 . . 116.27(18) ?
    C9 C1 C2 . . 102.25(17) ?
    C10 C1 C2 . . 109.17(18) ?
    O2 C2 C3 . . 111.45(19) ?
    O2 C2 C11 . . 108.25(18) ?
    C3 C2 C11 . . 109.75(19) ?
    O2 C2 C1 . . 114.67(18) ?
    C3 C2 C1 . . 103.27(18) ?
    C11 C2 C1 . . 109.33(18) ?
    O3 C3 C4 . . 128.8(2) ?
    O3 C3 C2 . . 124.4(2) ?
    C4 C3 C2 . . 106.77(19) ?
    C9 C4 C5 . . 121.5(2) ?
    C9 C4 C3 . . 109.08(19) ?
    C5 C4 C3 . . 129.4(2) ?
    C6 C5 C4 . . 117.7(2) ?
    C6 C5 H5 . . 121.2 ?
    C4 C5 H5 . . 121.2 ?
    C5 C6 C7 . . 120.9(2) ?
    C5 C6 H6 . . 119.5 ?
    C7 C6 H6 . . 119.5 ?
    C6 C7 C8 . . 121.4(3) ?
    C6 C7 H7 . . 119.3 ?
    C8 C7 H7 . . 119.3 ?
    C9 C8 C7 . . 118.0(2) ?
    C9 C8 H8 . . 121 ?
    C7 C8 H8 . . 121 ?
    C8 C9 C4 . . 120.5(2) ?
    C8 C9 C1 . . 127.7(2) ?
    C4 C9 C1 . . 111.8(2) ?
    O5 C10 O4 . . 124.5(2) ?
    O5 C10 C1 . . 122.6(2) ?
    O4 C10 C1 . . 112.94(19) ?
    C12 C11 C2 . . 112.8(2) ?
    C12 C11 H11A . . 109 ?
    C2 C11 H11A . . 109 ?
    C12 C11 H11B . . 109 ?
    C2 C11 H11B . . 109 ?
    H11A C11 H11B . . 107.8 ?
    C13 C12 C11 . . 126.9(3) ?
    C13 C12 H12 . . 116.5 ?
    C11 C12 H12 . . 116.5 ?
    C12 C13 C15 . . 123.7(3) ?
    C12 C13 C14 . . 122.3(3) ?
    C15 C13 C14 . . 113.9(3) ?
    C13 C14 H14A . . 109.5 ?
    C13 C14 H14B . . 109.5 ?
    H14A C14 H14B . . 109.5 ?
    C13 C14 H14C . . 109.5 ?
    H14A C14 H14C . . 109.5 ?
    H14B C14 H14C . . 109.5 ?
    C13 C15 H15A . . 109.5 ?
    C13 C15 H15B . . 109.5 ?
    H15A C15 H15B . . 109.5 ?
    C13 C15 H15C . . 109.5 ?
    H15A C15 H15C . . 109.5 ?
    H15B C15 H15C . . 109.5 ?
loop_
    _geom_torsion_atom_site_label_1
    _geom_torsion_atom_site_label_2
    _geom_torsion_atom_site_label_3
    _geom_torsion_atom_site_label_4
    _geom_torsion_site_symmetry_1
    _geom_torsion_site_symmetry_2
    _geom_torsion_site_symmetry_3
    _geom_torsion_site_symmetry_4
    _geom_torsion
    _geom_torsion_publ_flag
    O1 C1 C2 O2 . . . . -94.2(2) ?
    C9 C1 C2 O2 . . . . 146.03(19) ?
    C10 C1 C2 O2 . . . . 29.8(2) ?
    O1 C1 C2 C3 . . . . 144.38(19) ?
    C9 C1 C2 C3 . . . . 24.6(2) ?
    C10 C1 C2 C3 . . . . -91.7(2) ?
    O1 C1 C2 C11 . . . . 27.6(3) ?
    C9 C1 C2 C11 . . . . -92.2(2) ?
    C10 C1 C2 C11 . . . . 151.53(18) ?
    O2 C2 C3 O3 . . . . 30.5(3) ?
    C11 C2 C3 O3 . . . . -89.4(3) ?
    C1 C2 C3 O3 . . . . 154.2(2) ?
    O2 C2 C3 C4 . . . . -148.40(18) ?
    C11 C2 C3 C4 . . . . 91.7(2) ?
    C1 C2 C3 C4 . . . . -24.8(2) ?
    O3 C3 C4 C9 . . . . -163.8(2) ?
    C2 C3 C4 C9 . . . . 15.1(2) ?
    O3 C3 C4 C5 . . . . 15.8(4) ?
    C2 C3 C4 C5 . . . . -165.4(2) ?
    C9 C4 C5 C6 . . . . -1.6(4) ?
    C3 C4 C5 C6 . . . . 179.0(2) ?
    C4 C5 C6 C7 . . . . 1.0(4) ?
    C5 C6 C7 C8 . . . . 0.1(4) ?
    C6 C7 C8 C9 . . . . -0.7(4) ?
    C7 C8 C9 C4 . . . . 0.1(3) ?
    C7 C8 C9 C1 . . . . 178.9(2) ?
    C5 C4 C9 C8 . . . . 1.0(3) ?
    C3 C4 C9 C8 . . . . -179.4(2) ?
    C5 C4 C9 C1 . . . . -177.9(2) ?
    C3 C4 C9 C1 . . . . 1.7(3) ?
    O1 C1 C9 C8 . . . . 40.0(3) ?
    C10 C1 C9 C8 . . . . -80.0(3) ?
    C2 C1 C9 C8 . . . . 164.2(2) ?
    O1 C1 C9 C4 . . . . -141.13(19) ?
    C10 C1 C9 C4 . . . . 98.8(2) ?
    C2 C1 C9 C4 . . . . -17.0(2) ?
    O1 C1 C10 O5 . . . . 0.7(3) ?
    C9 C1 C10 O5 . . . . 121.3(2) ?
    C2 C1 C10 O5 . . . . -127.3(2) ?
    O1 C1 C10 O4 . . . . -179.68(19) ?
    C9 C1 C10 O4 . . . . -59.1(3) ?
    C2 C1 C10 O4 . . . . 52.3(2) ?
    O2 C2 C11 C12 . . . . -69.4(3) ?
    C3 C2 C11 C12 . . . . 52.5(3) ?
    C1 C2 C11 C12 . . . . 165.1(2) ?
    C2 C11 C12 C13 . . . . -123.5(3) ?
    C11 C12 C13 C15 . . . . 0.3(5) ?
    C11 C12 C13 C14 . . . . 178.4(3) ?
loop_
    _geom_hbond_atom_site_label_D
    _geom_hbond_atom_site_label_H
    _geom_hbond_atom_site_label_A
    _geom_hbond_site_symmetry_A
    _geom_hbond_distance_DH
    _geom_hbond_distance_HA
    _geom_hbond_distance_DA
    _geom_hbond_angle_DHA
    O1 H1 O2 2_755 0.82 1.93 2.729(2) 166.3
    O2 H2 O1 1_545 0.82 2.08 2.846(2) 154.7
    O4 H4 O1W 1_545 0.82 1.72 2.520(3) 164.2
    O1W H1B O5 2_655 0.84 1.96 2.785(3) 167
    O1W H1A O5 . 0.84 2.05 2.884(3) 173
