# Supplementary material for: 1,2-Dihydr­oxy-2-(3-methyl­but-2-en­yl)-3-oxo-2,3-dihydro-1H-indene-1-carboxylic acid monohydrate
Source: Acta Crystallogr Sect E Struct Rep Online. 2010 Jan 13;66(Pt 2):o341. doi: 10.1107/S1600536810000516 (PMC2979928; doi:10.1107/S1600536810000516)
Supplement: Supplementary file 2 [file e-66-0o341-Isup2.hkl]

# 
# h,k,l, Fc-squared, Fo-squared, sigma(Fo-squared) and status flag 
# 
data_I
_shelx_title ' Hook P2(1)' 
_shelx_refln_list_code          4 
_shelx_F_calc_maximum       86.90 
_exptl_crystal_F_000       312.00 
_reflns_d_resolution_high  0.7696 
 
loop_ 
 _symmetry_equiv_pos_as_xyz 
 'x, y, z' 
 '-x, y+1/2, -z' 
 
_cell_length_a     9.5514 
_cell_length_b     5.7762 
_cell_length_c    13.1324 
_cell_angle_alpha  90.000 
_cell_angle_beta   92.126 
_cell_angle_gamma  90.000 
 
_shelx_F_squared_multiplier     1.000 
 
loop_ 
 _refln_index_h 
 _refln_index_k 
 _refln_index_l 
 _refln_F_squared_calc 
 _refln_F_squared_meas 
 _refln_F_squared_sigma 
 _refln_observed_status 
   2   0   0      110.78       95.43      2.30 o 
   3   0   0      420.48      391.04      6.83 o 
   4   0   0      588.30      596.21     10.26 o 
   5   0   0      100.45      107.96      3.00 o 
   6   0   0        7.19        8.83      1.85 o 
   7   0   0      265.33      277.64      6.53 o 
   8   0   0      247.54      262.05      6.13 o 
   9   0   0       53.47       52.30      2.80 o 
  10   0   0        0.27       -1.04      4.24 o 
  11   0   0       19.06       15.37      4.35 o 
  12   0   0        6.07       -1.58      6.78 o 
   1   1   0      734.64      715.15      9.37 o 
   2   1   0     2648.52     2525.60     31.45 o 
   3   1   0      197.99      170.87      2.41 o 
   4   1   0      175.33      195.56      3.13 o 
   5   1   0      235.98      229.16      3.57 o 
   6   1   0       13.79       17.93      1.39 o 
   7   1   0       14.95       14.78      1.31 o 
   8   1   0        3.10        2.07      1.42 o 
   9   1   0       21.78       23.08      1.57 o 
  10   1   0       14.73       14.01      1.74 o 
  11   1   0       31.73       30.17      2.35 o 
  12   1   0        0.63        3.72      2.76 o 
   0   2   0       86.23       82.79      2.62 o 
   1   2   0      479.96      461.37      5.84 o 
   2   2   0       34.89       36.71      1.04 o 
   3   2   0      150.16      167.60      2.75 o 
   4   2   0      998.34     1071.87     12.94 o 
   5   2   0       58.15       60.59      1.68 o 
   6   2   0      195.24      195.94      3.21 o 
   7   2   0       13.39       11.88      1.29 o 
   8   2   0       53.59       53.84      1.93 o 
   9   2   0       16.45       17.21      1.44 o 
  10   2   0        4.08        7.47      1.58 o 
  11   2   0       36.54       31.68      2.05 o 
   1   3   0      263.02      254.45      4.24 o 
   2   3   0      248.26      247.77      3.78 o 
   3   3   0      106.58       95.97      2.10 o 
   4   3   0      150.46      146.41      2.60 o 
   5   3   0       23.20       23.47      1.11 o 
   6   3   0      152.89      147.30      2.85 o 
   7   3   0      138.33      133.71      3.37 o 
   8   3   0      126.60      124.34      2.82 o 
   9   3   0        3.14        2.87      1.34 o 
  10   3   0        1.82        3.01      1.38 o 
  11   3   0        3.52        2.55      1.93 o 
   0   4   0      238.64      249.57      6.56 o 
   1   4   0       55.61       63.14      2.33 o 
   2   4   0       16.57       18.06      1.23 o 
   3   4   0       75.07       64.71      2.04 o 
   4   4   0        1.21        2.07      1.32 o 
   5   4   0      101.24       96.98      2.73 o 
   6   4   0       51.48       51.76      1.75 o 
   7   4   0       11.39       11.89      1.49 o 
   8   4   0       12.00        8.16      1.96 o 
   9   4   0        8.00        5.75      1.73 o 
  10   4   0        3.89        4.21      2.05 o 
   1   5   0       68.57       71.53      3.71 o 
   2   5   0       71.25       64.88      2.81 o 
   3   5   0       58.04       53.98      1.97 o 
   4   5   0       29.84       29.36      1.75 o 
   5   5   0        1.37        0.81      1.88 o 
   6   5   0        1.06        1.22      1.94 o 
   7   5   0       10.15        9.85      2.20 o 
   8   5   0       11.11       10.43      3.01 o 
   9   5   0       10.21        9.53      3.25 o 
   0   6   0      206.59      191.95     10.22 o 
   1   6   0       70.00       73.14      3.00 o 
   2   6   0        6.81        5.79      1.88 o 
   3   6   0        9.87       11.32      2.15 o 
   4   6   0       13.92       10.81      2.65 o 
   5   6   0        0.59       -1.53      3.54 o 
   6   6   0       21.98       23.86      3.20 o 
   7   6   0       19.37       20.95      4.07 o 
   1   7   0       16.68       16.08      2.62 o 
   2   7   0       57.51       60.30      4.10 o 
   3   7   0       19.14       12.53      4.84 o 
   4   7   0        3.28        8.34      3.50 o 
 -12   0   1        1.92        2.80      4.54 o 
 -11   0   1        1.19        0.85      2.27 o 
 -10   0   1        0.14       -0.42      3.21 o 
  -9   0   1       41.02       39.99      2.41 o 
  -8   0   1       29.17       29.06      2.15 o 
  -7   0   1     1132.25     1164.38     23.10 o 
  -6   0   1       65.43       63.46      2.84 o 
  -5   0   1       77.83       73.13      2.02 o 
  -4   0   1      167.47      172.71      4.17 o 
  -3   0   1      833.49      824.21     13.64 o 
  -2   0   1      626.05      624.53     10.31 o 
   2   0   1     1957.71     1865.99     39.50 o 
   3   0   1       36.26       38.14      1.49 o 
   4   0   1        2.67       -1.45      2.15 o 
   5   0   1        8.85        8.63      1.45 o 
   6   0   1      317.12      289.67      6.37 o 
   7   0   1       24.93       23.99      2.24 o 
   8   0   1        9.60        9.40      2.03 o 
   9   0   1       39.89       39.45      4.91 o 
  10   0   1        3.47        3.45      2.01 o 
  11   0   1        3.33        7.37      3.01 o 
  12   0   1        2.73        7.17      3.40 o 
 -12   1   1        4.08        4.87      2.33 o 
 -11   1   1        6.49        3.66      2.09 o 
 -10   1   1        3.27        3.09      1.69 o 
  -9   1   1       24.65       24.97      1.83 o 
  -8   1   1       68.12       66.95      1.96 o 
  -7   1   1       51.19       54.05      1.68 o 
  -6   1   1       76.84       84.58      1.94 o 
  -5   1   1      302.36      311.16      5.10 o 
  -4   1   1      344.91      356.54      4.59 o 
  -3   1   1     1430.28     1454.53     19.77 o 
  -2   1   1     2024.85     1936.89     23.53 o 
  -1   1   1      692.38      648.28      7.25 o 
   0   1   1     3430.70     3137.60     44.66 o 
   1   1   1      174.09      159.23      2.19 o 
   2   1   1     1685.07     1587.00     17.88 o 
   3   1   1     3963.45     3835.23     55.03 o 
   4   1   1     3040.12     3125.12     45.13 o 
   5   1   1       73.81       74.84      1.74 o 
   6   1   1      103.54      101.34      2.50 o 
   7   1   1       53.91       53.72      1.76 o 
   8   1   1       94.58       95.10      3.38 o 
   9   1   1       10.07       11.16      1.33 o 
  10   1   1       35.16       31.90      2.41 o 
  11   1   1       37.54       35.97      2.25 o 
  12   1   1       12.89       12.58      2.68 o 
 -11   2   1       31.23       26.51      2.15 o 
 -10   2   1       27.01       26.06      2.11 o 
  -9   2   1        8.52        6.54      1.47 o 
  -8   2   1       10.94       10.30      1.52 o 
  -7   2   1        3.87        4.35      1.01 o 
  -6   2   1       63.47       68.12      1.90 o 
  -5   2   1       41.93       41.18      1.65 o 
  -4   2   1      171.74      163.00      2.50 o 
  -3   2   1      390.56      415.34      5.27 o 
  -2   2   1      335.60      337.71      4.67 o 
  -1   2   1      351.88      362.69      5.09 o 
   0   2   1      136.82      137.87      2.16 o 
   1   2   1     1879.27     1853.23     21.13 o 
   2   2   1      271.44      272.32      3.51 o 
   3   2   1      179.27      199.44      3.53 o 
   4   2   1      183.54      187.06      2.84 o 
   5   2   1      339.14      363.83      4.96 o 
   6   2   1       41.05       45.45      1.58 o 
   7   2   1       49.35       51.34      1.81 o 
   8   2   1       73.86       76.82      2.14 o 
   9   2   1       26.60       26.80      1.73 o 
  10   2   1       23.79       23.08      1.85 o 
  11   2   1        0.04        0.44      1.93 o 
 -11   3   1        3.90        4.04      2.53 o 
 -10   3   1        6.81        7.61      1.64 o 
  -9   3   1        9.13        6.51      1.52 o 
  -8   3   1        5.19        4.10      1.11 o 
  -7   3   1       20.31       23.99      1.37 o 
  -6   3   1       30.09       28.11      1.32 o 
  -5   3   1       37.60       41.77      1.28 o 
  -4   3   1       55.57       57.70      1.52 o 
  -3   3   1      206.62      228.98      3.86 o 
  -2   3   1      126.81      137.95      2.69 o 
  -1   3   1      196.19      193.36      3.91 o 
   0   3   1      151.20      162.43      3.29 o 
   1   3   1       85.81       84.25      2.13 o 
   2   3   1      164.57      152.93      2.45 o 
   3   3   1      161.82      152.99      3.00 o 
   4   3   1       73.29       77.38      1.70 o 
   5   3   1       16.50       16.38      1.08 o 
   6   3   1      385.22      399.30      5.68 o 
   7   3   1      177.94      180.70      3.29 o 
   8   3   1       15.73       12.99      1.32 o 
   9   3   1       14.76       13.12      1.73 o 
  10   3   1        2.40        2.06      2.20 o 
  11   3   1        7.96        8.45      2.77 o 
 -10   4   1        3.28        6.98      2.57 o 
  -9   4   1        1.39        0.56      1.75 o 
  -8   4   1       17.53       21.88      1.54 o 
  -7   4   1       29.38       26.26      1.99 o 
  -6   4   1        2.21        3.73      1.70 o 
  -5   4   1      192.05      193.07      4.25 o 
  -4   4   1      468.63      458.19      8.34 o 
  -3   4   1       30.00       32.74      1.53 o 
  -2   4   1        8.77        8.28      1.35 o 
  -1   4   1       11.58        9.42      1.58 o 
   0   4   1      290.24      300.91      5.33 o 
   1   4   1      203.37      209.74      4.24 o 
   2   4   1       13.30       12.63      1.18 o 
   3   4   1       55.97       47.12      2.08 o 
   4   4   1      226.61      247.62      4.92 o 
   5   4   1      211.62      205.02      5.14 o 
   6   4   1       26.41       25.13      1.47 o 
   7   4   1       17.38       19.43      1.35 o 
   8   4   1        7.84        4.10      1.38 o 
   9   4   1       13.56       12.53      1.73 o 
  10   4   1       15.39       13.01      2.77 o 
  -9   5   1        8.45       10.87      2.80 o 
  -8   5   1        9.33        9.91      2.02 o 
  -7   5   1        3.51        2.31      1.57 o 
  -6   5   1       38.79       36.14      2.15 o 
  -5   5   1       10.11        8.41      1.38 o 
  -4   5   1       15.05       16.02      1.61 o 
  -3   5   1       17.11       20.51      1.75 o 
  -2   5   1       89.63       94.58      2.60 o 
  -1   5   1        5.39        1.63      1.54 o 
   0   5   1       45.63       44.79      2.73 o 
   1   5   1       37.28       35.08      1.98 o 
   2   5   1      142.39      143.09      3.94 o 
   3   5   1      299.95      305.36      5.83 o 
   4   5   1       39.90       38.71      2.46 o 
   5   5   1        8.07        6.58      1.58 o 
   6   5   1       13.88       15.05      1.93 o 
   7   5   1       44.12       51.48      2.76 o 
   8   5   1       36.65       42.30      2.32 o 
   9   5   1        8.26       12.70      2.66 o 
  -7   6   1        4.45        7.06      2.89 o 
  -6   6   1        2.88        3.58      2.33 o 
  -5   6   1        5.37        8.73      2.26 o 
  -4   6   1        7.56        9.78      2.45 o 
  -3   6   1        3.50        5.07      2.70 o 
  -2   6   1       26.83       25.46      2.18 o 
  -1   6   1      120.73      126.50      4.62 o 
   0   6   1       86.56       86.98      3.89 o 
   1   6   1       51.09       53.75      4.86 o 
   2   6   1       41.03       43.26      2.36 o 
   3   6   1        1.52       -0.71      2.21 o 
   4   6   1       10.67        7.61      1.81 o 
   5   6   1        3.43        3.37      1.84 o 
   6   6   1       36.23       27.15      3.81 o 
   7   6   1       11.65       21.15      4.65 o 
  -4   7   1       27.98       26.26      6.51 o 
  -3   7   1       22.65       21.26      2.72 o 
  -2   7   1        7.40        6.57      4.14 o 
  -1   7   1        7.25        5.78      2.14 o 
   0   7   1        5.34        6.09      2.57 o 
   1   7   1        0.19        0.46      2.20 o 
   2   7   1        1.37       -1.03      2.94 o 
   3   7   1       10.17       10.26      4.16 o 
   4   7   1       22.06       22.64      3.79 o 
 -12   0   2        1.68       -1.34      5.41 o 
 -11   0   2        3.18        1.60      5.39 o 
 -10   0   2       48.82       52.54      3.88 o 
  -9   0   2       12.44        8.80      2.57 o 
  -8   0   2        5.77        9.31      2.19 o 
  -7   0   2        5.30        6.71      1.66 o 
  -6   0   2       30.33       33.80      1.79 o 
  -5   0   2       58.39       58.40      3.86 o 
  -4   0   2      197.27      170.94      3.65 o 
  -3   0   2      325.00      310.91      8.67 o 
  -2   0   2      316.63      296.69      5.46 o 
  -1   0   2     1658.20     1465.75     26.10 o 
   0   0   2     1128.82      315.83     39.47 o 
   1   0   2       27.64       29.86      1.12 o 
   2   0   2     1863.40     1757.06     27.74 o 
   3   0   2        2.87        2.57      0.95 o 
   4   0   2        1.46        2.36      1.28 o 
   5   0   2       13.39       13.53      1.29 o 
   6   0   2      258.70      263.48      6.00 o 
   7   0   2        8.96       12.57      2.44 o 
   8   0   2      314.57      319.06      7.21 o 
   9   0   2        0.13        0.17      2.10 o 
  10   0   2       19.45       21.90      4.03 o 
  11   0   2       12.06       11.00      3.85 o 
  12   0   2       12.42       15.55      3.19 o 
 -12   1   2        0.21        2.71      3.60 o 
 -11   1   2        4.28        3.06      1.89 o 
 -10   1   2       33.43       31.25      1.94 o 
  -9   1   2        5.12        3.93      1.52 o 
  -8   1   2       35.75       34.17      1.98 o 
  -7   1   2       67.50       60.62      2.04 o 
  -6   1   2        6.09        5.56      0.90 o 
  -5   1   2      172.59      176.86      3.17 o 
  -4   1   2     1429.41     1472.50     17.79 o 
  -3   1   2     1081.35     1053.74     12.52 o 
  -2   1   2     2084.09     2021.19     23.16 o 
  -1   1   2     2091.51     1949.93     23.02 o 
   0   1   2      512.37      484.46      5.97 o 
   1   1   2       58.45       56.03      1.23 o 
   2   1   2     1661.21     1623.37     18.41 o 
   3   1   2     1808.33     1869.49     21.99 o 
   4   1   2      947.52      983.47     12.66 o 
   5   1   2      162.01      159.38      2.95 o 
   6   1   2       48.76       43.32      1.59 o 
   7   1   2       76.98       79.92      2.60 o 
   8   1   2       85.38       93.55      3.06 o 
   9   1   2       61.16       67.32      3.08 o 
  10   1   2        2.98        0.37      2.20 o 
  11   1   2       23.72       21.89      1.90 o 
  12   1   2       18.45       18.11      3.62 o 
 -11   2   2        8.95        9.51      2.21 o 
 -10   2   2       14.92       15.75      2.04 o 
  -9   2   2        6.22        3.11      1.56 o 
  -8   2   2       22.62       22.13      1.80 o 
  -7   2   2        2.26        2.73      1.10 o 
  -6   2   2      166.09      171.21      3.26 o 
  -5   2   2       54.94       57.51      1.57 o 
  -4   2   2      258.17      266.78      4.25 o 
  -3   2   2      226.20      239.88      3.79 o 
  -2   2   2      147.13      156.34      2.80 o 
  -1   2   2      297.60      315.93      4.88 o 
   0   2   2      115.38      110.77      1.83 o 
   1   2   2      592.19      602.13      7.98 o 
   2   2   2      432.64      439.16      5.45 o 
   3   2   2      105.17      118.69      1.87 o 
   4   2   2      832.73      870.00     10.82 o 
   5   2   2       42.48       42.79      1.41 o 
   6   2   2       62.92       70.58      1.75 o 
   7   2   2      129.59      128.52      2.91 o 
   8   2   2       16.03       15.22      1.48 o 
   9   2   2       28.31       26.53      2.46 o 
  10   2   2       82.57       81.50      3.07 o 
  11   2   2       34.83       36.23      2.16 o 
 -11   3   2        5.81        3.82      2.49 o 
 -10   3   2        4.55        4.50      1.95 o 
  -9   3   2       47.15       45.69      1.91 o 
  -8   3   2       27.05       22.94      2.04 o 
  -7   3   2       29.97       29.87      1.60 o 
  -6   3   2       14.23       14.53      1.15 o 
  -5   3   2       69.06       62.53      1.82 o 
  -4   3   2      205.55      211.06      3.58 o 
  -3   3   2        1.59        1.81      1.05 o 
  -2   3   2       80.10       79.15      2.42 o 
  -1   3   2       77.80       90.66      2.07 o 
   0   3   2      410.75      444.93      6.27 o 
   1   3   2      160.07      168.58      3.16 o 
   2   3   2       42.49       44.58      1.48 o 
   3   3   2       22.50       21.14      0.93 o 
   4   3   2      175.51      181.98      3.32 o 
   5   3   2       27.23       30.53      1.43 o 
   6   3   2       83.21       83.57      2.31 o 
   7   3   2       49.81       55.81      1.66 o 
   8   3   2       74.10       72.52      2.53 o 
   9   3   2       36.03       33.17      1.97 o 
  10   3   2        2.76        5.66      1.90 o 
  11   3   2        0.23       -1.99      3.93 o 
 -10   4   2        5.18        6.73      2.19 o 
  -9   4   2        0.19        1.01      2.30 o 
  -8   4   2        0.20       -1.19      2.40 o 
  -7   4   2       94.53       96.79      3.95 o 
  -6   4   2       21.45       20.74      2.14 o 
  -5   4   2       22.44       21.82      2.30 o 
  -4   4   2       86.06       84.97      3.07 o 
  -3   4   2      108.79      107.92      2.64 o 
  -2   4   2      330.83      340.04      6.69 o 
  -1   4   2        0.88        1.40      1.64 o 
   0   4   2      197.47      207.74      4.07 o 
   1   4   2      198.08      206.93      3.81 o 
   2   4   2       26.77       25.43      1.52 o 
   3   4   2      311.55      299.13      5.45 o 
   4   4   2       10.13        7.85      1.10 o 
   5   4   2       58.68       60.25      1.92 o 
   6   4   2       26.92       27.18      1.70 o 
   7   4   2       22.62       23.33      1.93 o 
   8   4   2       13.89       12.82      1.46 o 
   9   4   2       43.48       37.77      2.34 o 
  10   4   2        7.86        6.30      2.19 o 
  -9   5   2        5.82        7.01      3.65 o 
  -8   5   2       12.83       16.63      2.51 o 
  -7   5   2        4.76        4.41      1.98 o 
  -6   5   2        9.75        8.23      2.16 o 
  -5   5   2       21.49       18.34      1.71 o 
  -4   5   2      180.90      173.95      4.83 o 
  -3   5   2       12.49       11.16      1.46 o 
  -2   5   2       70.31       68.33      2.36 o 
  -1   5   2       19.56       20.70      2.04 o 
   0   5   2      161.85      157.16      4.41 o 
   1   5   2      180.98      176.78      3.70 o 
   2   5   2      109.13      109.65      2.83 o 
   3   5   2      137.85      124.76      3.88 o 
   4   5   2      212.38      200.22      5.02 o 
   5   5   2       50.60       49.74      2.10 o 
   6   5   2        5.55        6.39      1.90 o 
   7   5   2       17.56       19.94      2.32 o 
   8   5   2       26.53       27.95      2.52 o 
   9   5   2       38.24       34.83      4.30 o 
  -7   6   2        6.89        6.48      2.39 o 
  -6   6   2       30.31       27.70      2.23 o 
  -5   6   2        5.32        6.24      1.94 o 
  -4   6   2        4.98        3.93      1.84 o 
  -3   6   2       48.25       52.43      2.80 o 
  -2   6   2        2.32        2.55      2.14 o 
  -1   6   2       33.30       34.50      2.10 o 
   0   6   2       33.37       32.74      2.49 o 
   1   6   2       19.21       19.58      2.24 o 
   2   6   2       41.33       42.39      2.36 o 
   3   6   2        3.44        5.15      1.87 o 
   4   6   2        7.25        4.28      2.20 o 
   5   6   2        9.02        5.21      2.14 o 
   6   6   2        3.33        5.34      3.17 o 
   7   6   2       64.31       70.67      5.38 o 
  -4   7   2        0.49        2.65      3.49 o 
  -3   7   2       15.19       15.86      2.82 o 
  -2   7   2       29.68       28.95      3.73 o 
  -1   7   2       12.91       15.35      2.51 o 
   0   7   2       25.43       23.46      2.57 o 
   1   7   2        1.15        3.12      3.44 o 
   2   7   2       20.96       19.60      4.70 o 
   3   7   2        0.92        1.02      3.80 o 
   4   7   2        4.19       -0.23      4.33 o 
 -12   0   3        1.82        1.78      5.22 o 
 -11   0   3        0.00       -0.96      4.66 o 
 -10   0   3        0.06       -3.29      4.32 o 
  -9   0   3        1.24        2.29      3.63 o 
  -8   0   3        0.35       -0.12      3.54 o 
  -7   0   3       10.66       14.12      2.46 o 
  -6   0   3      155.01      146.43      3.84 o 
  -5   0   3      162.21      165.48      4.77 o 
  -4   0   3       86.18       85.89      4.03 o 
  -3   0   3      229.39      222.39      4.44 o 
  -2   0   3      519.57      515.65      8.65 o 
  -1   0   3     7552.06     6808.05    155.20 o 
   0   0   3      134.09      129.34      3.02 o 
   1   0   3       95.20       91.24      2.02 o 
   2   0   3      296.06      247.54      6.69 o 
   3   0   3      481.46      488.13     10.75 o 
   4   0   3       95.05      103.44      2.74 o 
   5   0   3      108.64      104.17      3.40 o 
   6   0   3       62.62       61.16      3.74 o 
   7   0   3      376.99      389.91      8.22 o 
   8   0   3      158.41      154.42      4.87 o 
   9   0   3        0.94        4.47      3.64 o 
  10   0   3        3.68        5.47      2.45 o 
  11   0   3        0.86        1.65      2.60 o 
  12   0   3       15.76       21.09      4.09 o 
 -12   1   3       10.97        5.47      3.23 o 
 -11   1   3       11.06       14.69      2.78 o 
 -10   1   3        1.56       -0.01      2.38 o 
  -9   1   3       44.82       38.57      2.66 o 
  -8   1   3       78.91       77.48      2.76 o 
  -7   1   3       12.95       11.92      1.32 o 
  -6   1   3      114.47      122.05      2.89 o 
  -5   1   3        7.16        9.91      1.03 o 
  -4   1   3      403.85      434.23      5.77 o 
  -3   1   3       47.22       47.99      1.20 o 
  -2   1   3       10.71       11.50      0.59 o 
  -1   1   3      386.28      391.76      5.07 o 
   0   1   3      236.69      230.36      2.96 o 
   1   1   3      178.59      171.49      3.28 o 
   2   1   3      540.60      535.17      7.50 o 
   3   1   3      139.85      141.00      2.17 o 
   4   1   3      148.26      141.64      2.50 o 
   5   1   3      381.53      388.90      5.66 o 
   6   1   3        5.78        5.42      0.92 o 
   7   1   3       70.72       71.98      2.07 o 
   8   1   3       73.56       70.26      2.46 o 
   9   1   3       19.84       20.99      1.54 o 
  10   1   3       48.16       48.18      2.19 o 
  11   1   3       40.25       43.55      2.56 o 
  12   1   3       12.33       12.14      2.89 o 
 -11   2   3       10.89        6.41      2.17 o 
 -10   2   3       15.61       17.00      1.76 o 
  -9   2   3       43.25       43.48      2.11 o 
  -8   2   3       67.74       67.42      2.45 o 
  -7   2   3       31.08       33.16      1.53 o 
  -6   2   3      112.27      111.57      2.55 o 
  -5   2   3       57.14       57.08      1.51 o 
  -4   2   3       27.04       26.78      1.04 o 
  -3   2   3      522.80      550.75      7.29 o 
  -2   2   3       38.29       51.12      1.27 o 
  -1   2   3      882.60      905.87     12.42 o 
   0   2   3       66.94       65.36      1.48 o 
   1   2   3       87.12       96.69      1.71 o 
   2   2   3      278.39      282.40      4.15 o 
   3   2   3      679.03      740.57      9.78 o 
   4   2   3      116.57      127.86      2.45 o 
   5   2   3       28.03       30.43      1.63 o 
   6   2   3      115.77      118.69      2.83 o 
   7   2   3       72.07       79.15      2.20 o 
   8   2   3       16.97       17.51      1.41 o 
   9   2   3       21.43       20.46      1.68 o 
  10   2   3       84.49       90.17      3.00 o 
  11   2   3       27.16       28.29      2.78 o 
 -11   3   3        3.44        9.38      2.52 o 
 -10   3   3        3.58        4.39      2.45 o 
  -9   3   3        2.19        1.84      1.32 o 
  -8   3   3        4.67        2.94      1.14 o 
  -7   3   3      118.73      115.71      2.81 o 
  -6   3   3       77.04       79.92      2.14 o 
  -5   3   3       20.49       21.05      1.22 o 
  -4   3   3       74.41       73.23      2.30 o 
  -3   3   3      539.45      556.05      9.41 o 
  -2   3   3       16.06       11.91      1.04 o 
  -1   3   3      703.75      747.07     11.35 o 
   0   3   3      173.40      183.19      3.07 o 
   1   3   3        9.36       10.17      1.11 o 
   2   3   3       38.73       45.45      1.45 o 
   3   3   3       85.89       83.26      2.00 o 
   4   3   3       90.73       94.97      2.18 o 
   5   3   3      157.10      152.61      3.37 o 
   6   3   3       37.52       36.99      1.70 o 
   7   3   3       30.10       31.41      1.94 o 
   8   3   3       73.37       75.48      3.13 o 
   9   3   3        6.40        4.87      1.46 o 
  10   3   3       22.07       18.92      1.82 o 
  11   3   3        4.30        4.83      2.78 o 
 -10   4   3       22.61       21.63      2.95 o 
  -9   4   3       22.58       25.17      2.35 o 
  -8   4   3        4.56        4.42      1.43 o 
  -7   4   3        6.55        9.87      2.37 o 
  -6   4   3       63.46       65.28      2.42 o 
  -5   4   3      125.82      122.11      3.26 o 
  -4   4   3      143.22      146.59      3.30 o 
  -3   4   3        2.19        4.08      1.01 o 
  -2   4   3       34.65       35.23      1.47 o 
  -1   4   3      155.22      165.38      3.35 o 
   0   4   3       10.93       10.06      1.33 o 
   1   4   3       49.24       50.51      1.79 o 
   2   4   3        3.71        3.73      1.15 o 
   3   4   3       80.21       81.06      2.47 o 
   4   4   3      569.09      578.64     11.05 o 
   5   4   3       39.60       40.10      2.67 o 
   6   4   3       40.14       36.73      2.90 o 
   7   4   3       23.40       20.38      2.05 o 
   8   4   3        8.93        8.43      1.63 o 
   9   4   3        9.37        7.85      2.59 o 
  10   4   3        5.94        2.56      2.20 o 
  -9   5   3       26.41       28.35      3.11 o 
  -8   5   3        8.93       12.79      2.55 o 
  -7   5   3        3.58        1.71      2.69 o 
  -6   5   3       10.25        8.95      2.03 o 
  -5   5   3       44.37       46.02      2.16 o 
  -4   5   3      105.87       99.77      2.75 o 
  -3   5   3       86.65       88.27      2.99 o 
  -2   5   3       27.29       24.37      3.16 o 
  -1   5   3       44.05       45.30      2.09 o 
   0   5   3       38.13       31.45      1.92 o 
   1   5   3       99.56      101.04      3.29 o 
   2   5   3      146.76      144.29      3.58 o 
   3   5   3       46.72       42.58      1.87 o 
   4   5   3       34.70       36.14      2.18 o 
   5   5   3        2.30        4.40      2.02 o 
   6   5   3       14.08       15.66      2.22 o 
   7   5   3        9.03        6.40      2.42 o 
   8   5   3       26.60       33.28      2.85 o 
  -7   6   3       13.09       12.98      2.51 o 
  -6   6   3        1.80        4.12      2.20 o 
  -5   6   3        4.48        6.61      1.67 o 
  -4   6   3       11.28        9.34      3.05 o 
  -3   6   3       13.35       10.94      1.87 o 
  -2   6   3       13.04        9.79      3.12 o 
  -1   6   3        9.11        6.27      1.79 o 
   0   6   3      167.94      171.13      4.19 o 
   1   6   3       47.85       48.17      2.37 o 
   2   6   3       18.25       15.85      1.93 o 
   3   6   3       25.43       26.65      2.63 o 
   4   6   3        7.87        7.38      1.90 o 
   5   6   3       51.02       57.15      3.54 o 
   6   6   3        0.54        4.83      3.27 o 
   7   6   3       25.81       26.09      3.88 o 
  -3   7   3        5.47        5.81      2.71 o 
  -2   7   3       12.07       10.16      2.74 o 
  -1   7   3       15.34       12.14      2.52 o 
   0   7   3       17.28       20.76      3.36 o 
   1   7   3        3.99        5.25      3.26 o 
   2   7   3       15.16       15.81      3.83 o 
   3   7   3       14.21       13.58      4.54 o 
 -12   0   4        0.86        0.06      6.72 o 
 -11   0   4       12.81       -0.11      4.38 o 
 -10   0   4        0.03       -0.11      4.30 o 
  -9   0   4        0.31       -1.75      3.55 o 
  -8   0   4       83.93       87.52      3.79 o 
  -7   0   4       63.26       65.66      3.59 o 
  -6   0   4      328.56      340.40      7.52 o 
  -5   0   4       72.55       62.55      4.16 o 
  -4   0   4       20.65       26.46      2.21 o 
  -3   0   4       13.25       14.34      1.11 o 
  -2   0   4       51.42       58.96      1.96 o 
  -1   0   4      584.30      587.21     11.21 o 
   0   0   4      429.21      411.06      7.27 o 
   1   0   4       31.01       30.60      1.62 o 
   2   0   4        9.96       10.65      1.55 o 
   3   0   4       12.77       11.31      2.51 o 
   4   0   4       87.09       92.83      3.34 o 
   5   0   4      209.26      241.90      5.47 o 
   6   0   4        7.81       12.46      2.85 o 
   7   0   4       40.86       44.10      2.82 o 
   8   0   4       27.49       27.43      2.24 o 
   9   0   4       95.93       94.62      4.18 o 
  10   0   4        0.92        1.45      2.13 o 
  11   0   4       33.50       32.98      6.03 o 
 -12   1   4        0.52       -0.26      4.59 o 
 -11   1   4       13.14       10.68      2.25 o 
 -10   1   4        7.17        7.38      2.51 o 
  -9   1   4        3.70        2.58      1.73 o 
  -8   1   4        3.15        3.48      1.87 o 
  -7   1   4        1.15        2.24      1.31 o 
  -6   1   4       84.15       86.87      2.43 o 
  -5   1   4      217.74      225.87      3.85 o 
  -4   1   4      203.65      203.22      3.39 o 
  -3   1   4      505.14      479.07      6.11 o 
  -2   1   4     1274.30     1242.75     15.45 o 
  -1   1   4      295.05      288.27      3.69 o 
   0   1   4      498.02      497.95      6.71 o 
   1   1   4     1530.38     1520.60     19.05 o 
   2   1   4      493.05      492.52      6.75 o 
   3   1   4      455.65      499.48      7.35 o 
   4   1   4        7.47        6.39      1.33 o 
   5   1   4       43.63       44.07      1.43 o 
   6   1   4       95.36       85.31      2.08 o 
   7   1   4      394.51      389.04      7.05 o 
   8   1   4       64.94       64.15      1.93 o 
   9   1   4        0.46        2.70      1.44 o 
  10   1   4        2.56        4.70      2.02 o 
  11   1   4       15.43       20.83      2.08 o 
 -11   2   4       10.99       10.22      2.48 o 
 -10   2   4       12.23       13.88      2.05 o 
  -9   2   4       12.54        9.78      1.54 o 
  -8   2   4       46.10       44.59      2.08 o 
  -7   2   4        7.05        7.70      1.70 o 
  -6   2   4       43.33       44.09      1.73 o 
  -5   2   4      514.19      513.57      7.50 o 
  -4   2   4       97.96       90.89      3.16 o 
  -3   2   4      491.72      504.75      6.67 o 
  -2   2   4       13.36       12.91      0.85 o 
  -1   2   4      547.51      552.19      8.58 o 
   0   2   4      611.40      587.28      8.84 o 
   1   2   4       43.02       35.23      1.21 o 
   2   2   4      391.25      421.17      5.90 o 
   3   2   4      267.02      297.56      4.60 o 
   4   2   4        9.57       11.48      1.13 o 
   5   2   4      113.40      108.94      2.44 o 
   6   2   4      116.47      115.77      4.41 o 
   7   2   4       42.51       40.20      1.76 o 
   8   2   4       24.03       22.07      1.59 o 
   9   2   4       25.71       19.43      1.81 o 
  10   2   4       23.47       19.07      1.77 o 
  11   2   4        3.96        5.15      3.18 o 
 -11   3   4        2.81        1.15      2.42 o 
 -10   3   4        5.85       10.10      2.66 o 
  -9   3   4        0.86        5.18      3.26 o 
  -8   3   4        1.86        3.08      1.43 o 
  -7   3   4       88.69       79.50      3.19 o 
  -6   3   4       88.37       88.65      2.39 o 
  -5   3   4       60.47       59.19      2.53 o 
  -4   3   4      127.00      134.56      3.30 o 
  -3   3   4      140.01      153.18      3.36 o 
  -2   3   4      385.26      427.17      6.96 o 
  -1   3   4       31.53       38.39      1.31 o 
   0   3   4       54.87       56.14      1.56 o 
   1   3   4      494.29      518.01      7.38 o 
   2   3   4        2.41        2.32      0.83 o 
   3   3   4      223.43      222.38      5.06 o 
   4   3   4       34.14       37.65      1.96 o 
   5   3   4       33.74       30.58      1.80 o 
   6   3   4        9.84       14.00      1.55 o 
   7   3   4       91.75       82.85      3.31 o 
   8   3   4       25.89       28.01      2.07 o 
   9   3   4        5.06        5.74      2.03 o 
  10   3   4        5.21        7.26      2.50 o 
 -10   4   4        2.24        4.97      2.33 o 
  -9   4   4       28.42       27.78      2.07 o 
  -8   4   4        1.95        1.06      1.51 o 
  -7   4   4        5.43        3.54      1.65 o 
  -6   4   4        2.97        3.87      1.30 o 
  -5   4   4      169.85      167.77      3.95 o 
  -4   4   4       39.05       37.45      1.65 o 
  -3   4   4       67.18       71.03      2.08 o 
  -2   4   4        5.38        6.42      1.20 o 
  -1   4   4      123.69      135.95      3.00 o 
   0   4   4       93.56      105.40      2.48 o 
   1   4   4       60.85       60.07      2.04 o 
   2   4   4       38.04       40.25      1.74 o 
   3   4   4      107.29      101.30      2.81 o 
   4   4   4       94.68       90.14      2.65 o 
   5   4   4       17.94       15.15      2.50 o 
   6   4   4       46.70       39.79      2.24 o 
   7   4   4        4.50        4.45      1.58 o 
   8   4   4        6.57        6.80      1.67 o 
   9   4   4       10.78        9.33      2.07 o 
  -8   5   4        7.14        3.18      2.08 o 
  -7   5   4        8.32        7.06      1.72 o 
  -6   5   4       16.20       17.64      2.00 o 
  -5   5   4        9.92        7.45      1.48 o 
  -4   5   4       81.39       80.83      2.31 o 
  -3   5   4       48.85       47.21      1.95 o 
  -2   5   4       40.44       35.05      3.29 o 
  -1   5   4       40.65       40.27      2.16 o 
   0   5   4       37.60       33.77      1.84 o 
   1   5   4       68.52       68.12      3.36 o 
   2   5   4       33.96       34.70      2.10 o 
   3   5   4      133.39      135.99      4.25 o 
   4   5   4        6.32        5.78      1.50 o 
   5   5   4       19.21       21.40      2.21 o 
   6   5   4       56.63       64.88      3.61 o 
   7   5   4       41.13       45.31      3.12 o 
   8   5   4       15.43       17.69      2.89 o 
  -6   6   4       27.08       26.17      3.27 o 
  -5   6   4        4.54        2.00      3.02 o 
  -4   6   4        1.79       -1.65      4.88 o 
  -3   6   4        0.52        2.35      1.43 o 
  -2   6   4        1.57        1.35      1.82 o 
  -1   6   4       18.15       17.71      2.67 o 
   0   6   4       61.19       60.63      4.23 o 
   1   6   4       15.98       15.86      1.84 o 
   2   6   4       11.01        9.76      1.64 o 
   3   6   4        6.29        6.93      1.77 o 
   4   6   4       10.02        8.54      2.84 o 
   5   6   4       63.12       66.20      4.70 o 
   6   6   4       23.63       25.69      4.22 o 
  -3   7   4       13.78        8.48      5.22 o 
  -2   7   4        1.40        2.46      4.46 o 
  -1   7   4       18.59       18.50      3.94 o 
   0   7   4       18.79       15.96      3.40 o 
   1   7   4        1.58       -1.79      3.59 o 
   2   7   4        4.89        2.58      3.89 o 
   3   7   4        5.78       -6.33      6.33 o 
 -11   0   5        0.47        3.31      2.99 o 
 -10   0   5        6.70        5.61      3.37 o 
  -9   0   5       59.54       59.23      3.89 o 
  -8   0   5       27.82       33.01      3.26 o 
  -7   0   5        0.00        0.60      1.81 o 
  -6   0   5        2.97        4.78      1.77 o 
  -5   0   5       34.93       30.42      1.83 o 
  -4   0   5        8.20       11.94      1.39 o 
  -3   0   5      123.07      122.28      4.73 o 
  -2   0   5      539.47      521.52      9.80 o 
  -1   0   5     1695.42     1701.72     27.71 o 
   0   0   5     1893.32     1817.49     29.42 o 
   1   0   5      117.43      114.86      3.62 o 
   2   0   5      996.38     1012.62     17.36 o 
   3   0   5       21.56       20.02      1.66 o 
   4   0   5      399.26      377.55      7.95 o 
   5   0   5      337.88      345.31      8.99 o 
   6   0   5        2.14        6.04      1.87 o 
   7   0   5      508.32      534.14     10.93 o 
   8   0   5        2.50        3.36      3.05 o 
   9   0   5       36.93       38.75      3.07 o 
  10   0   5       26.67       29.93      4.12 o 
  11   0   5        0.18        4.07      2.68 o 
 -11   1   5        1.19        8.11      2.24 o 
 -10   1   5        8.69        7.22      2.04 o 
  -9   1   5       47.27       43.61      2.32 o 
  -8   1   5       61.71       61.35      3.31 o 
  -7   1   5       18.20       19.23      1.61 o 
  -6   1   5       56.30       57.91      2.01 o 
  -5   1   5      105.26      108.85      2.67 o 
  -4   1   5       58.89       62.44      1.46 o 
  -3   1   5      635.49      643.85      8.38 o 
  -2   1   5     1580.94     1601.77     19.09 o 
  -1   1   5      184.24      199.16      2.70 o 
   0   1   5      179.19      183.56      2.76 o 
   1   1   5       63.68       64.33      1.45 o 
   2   1   5       43.93       39.00      1.14 o 
   3   1   5       97.80       94.11      1.93 o 
   4   1   5       86.08       73.42      2.10 o 
   5   1   5       54.34       59.75      1.91 o 
   6   1   5      117.12      115.05      3.73 o 
   7   1   5       44.16       42.78      2.46 o 
   8   1   5       37.20       37.92      1.66 o 
   9   1   5        9.53        7.30      1.48 o 
  10   1   5        0.92       -0.21      1.86 o 
  11   1   5        9.29       11.14      1.86 o 
 -11   2   5        3.93        4.74      2.92 o 
 -10   2   5       15.98       15.13      2.60 o 
  -9   2   5       36.35       35.56      2.12 o 
  -8   2   5       16.96       15.94      1.51 o 
  -7   2   5       84.82       85.51      3.83 o 
  -6   2   5       92.93       96.79      2.31 o 
  -5   2   5       19.57       19.71      1.10 o 
  -4   2   5       90.15       84.77      1.84 o 
  -3   2   5       81.41       87.95      1.95 o 
  -2   2   5      156.92      172.48      3.46 o 
  -1   2   5      361.71      388.88      5.21 o 
   0   2   5      619.11      613.74      7.99 o 
   1   2   5      679.33      703.28      9.73 o 
   2   2   5       17.30       15.21      1.54 o 
   3   2   5      205.20      217.05      3.52 o 
   4   2   5       82.52       80.28      2.26 o 
   5   2   5      158.67      157.87      3.15 o 
   6   2   5       23.00       23.02      1.83 o 
   7   2   5       32.97       29.28      1.90 o 
   8   2   5       91.58       89.01      2.75 o 
   9   2   5        4.10        3.51      1.70 o 
  10   2   5       25.37       22.97      1.83 o 
  11   2   5        9.26       10.71      2.57 o 
 -10   3   5        6.40        7.21      2.03 o 
  -9   3   5        3.92        6.21      1.83 o 
  -8   3   5       59.27       56.51      2.37 o 
  -7   3   5       44.98       45.42      1.76 o 
  -6   3   5       38.46       42.59      1.70 o 
  -5   3   5      288.01      290.81      5.05 o 
  -4   3   5       91.26       94.41      2.04 o 
  -3   3   5       51.75       55.13      2.52 o 
  -2   3   5      289.93      307.65      5.26 o 
  -1   3   5       69.91       72.52      1.90 o 
   0   3   5       18.33       22.62      1.71 o 
   1   3   5      163.00      177.85      3.48 o 
   2   3   5       45.36       44.59      1.71 o 
   3   3   5      141.12      141.94      3.05 o 
   4   3   5       21.31       25.58      1.72 o 
   5   3   5       45.18       48.77      2.56 o 
   6   3   5       37.92       38.62      2.04 o 
   7   3   5       86.63       84.81      2.86 o 
   8   3   5       22.38       19.62      2.19 o 
   9   3   5       14.99       14.60      2.32 o 
  10   3   5        6.75        7.99      2.01 o 
  -9   4   5       10.06        6.78      2.18 o 
  -8   4   5       13.18       16.57      1.79 o 
  -7   4   5       10.85       11.35      1.99 o 
  -6   4   5       14.95       13.28      1.37 o 
  -5   4   5        0.80       -0.23      1.80 o 
  -4   4   5       11.60       11.95      1.53 o 
  -3   4   5       52.40       49.92      1.82 o 
  -2   4   5       38.09       37.61      1.63 o 
  -1   4   5       10.19        7.65      1.17 o 
   0   4   5       13.60       13.21      1.74 o 
   1   4   5       68.35       68.11      2.26 o 
   2   4   5       77.79       74.40      2.20 o 
   3   4   5       17.58       15.98      1.42 o 
   4   4   5        2.59        2.06      1.39 o 
   5   4   5        3.31        1.76      1.47 o 
   6   4   5        1.31        0.92      2.27 o 
   7   4   5        0.95        1.55      1.99 o 
   8   4   5       19.72       20.22      2.15 o 
   9   4   5       25.32       22.36      2.65 o 
  -8   5   5        5.70        5.69      2.43 o 
  -7   5   5        1.84        0.37      1.99 o 
  -6   5   5       17.47       20.88      1.91 o 
  -5   5   5        6.46        8.05      1.64 o 
  -4   5   5       28.41       28.96      1.72 o 
  -3   5   5       11.07       13.64      1.51 o 
  -2   5   5       19.07       18.75      1.61 o 
  -1   5   5      144.83      130.32      3.46 o 
   0   5   5        8.03        7.47      1.53 o 
   1   5   5       59.02       56.26      2.87 o 
   2   5   5        1.30        1.88      1.56 o 
   3   5   5      135.68      129.30      3.70 o 
   4   5   5       29.26       33.12      2.82 o 
   5   5   5       19.29       17.90      2.15 o 
   6   5   5       26.69       28.98      2.39 o 
   7   5   5        6.19        9.91      2.46 o 
   8   5   5       16.16       19.13      3.09 o 
  -6   6   5        1.38        1.80      2.58 o 
  -5   6   5        1.60        3.96      2.06 o 
  -4   6   5       12.57        9.48      2.24 o 
  -3   6   5        7.20       10.01      3.79 o 
  -2   6   5        1.99        4.12      1.68 o 
  -1   6   5       33.80       34.03      2.29 o 
   0   6   5      106.39      110.65      3.96 o 
   1   6   5       58.40       59.19      3.76 o 
   2   6   5        1.59        1.27      2.45 o 
   3   6   5        1.85        2.48      1.69 o 
   4   6   5       21.01       21.02      2.24 o 
   5   6   5        2.13        3.45      3.70 o 
   6   6   5       13.73       18.72      3.82 o 
  -2   7   5       15.98       13.93      4.08 o 
  -1   7   5        6.60        5.80      5.15 o 
   0   7   5       20.45       20.58      3.01 o 
   1   7   5       10.74        5.60      3.67 o 
   2   7   5        2.20        2.89      7.13 o 
 -11   0   6        0.04        0.51      3.97 o 
 -10   0   6        7.25        5.69      2.60 o 
  -9   0   6        0.05        3.06      3.64 o 
  -8   0   6       15.92       19.51      2.38 o 
  -7   0   6      137.58      133.71      4.33 o 
  -6   0   6       19.13       19.72      1.70 o 
  -5   0   6       33.81       35.79      3.20 o 
  -4   0   6       51.66       55.18      2.59 o 
  -3   0   6      201.79      173.86      4.25 o 
  -2   0   6      329.10      386.03      7.53 o 
  -1   0   6      190.83      213.26      4.51 o 
   0   0   6       28.88       24.99      1.48 o 
   1   0   6      750.15      710.91     13.05 o 
   2   0   6      800.97      819.33     15.34 o 
   3   0   6      178.69      190.94      6.30 o 
   4   0   6        5.45        5.57      2.13 o 
   5   0   6       73.37       79.34      4.33 o 
   6   0   6       47.57       48.34      3.16 o 
   7   0   6      106.20      102.50      4.41 o 
   8   0   6        4.53        3.36      2.26 o 
   9   0   6        8.56        5.91      2.10 o 
  10   0   6        9.63       11.72      2.41 o 
  11   0   6        0.32        2.51      4.47 o 
 -11   1   6       10.81       13.19      2.79 o 
 -10   1   6        2.16        3.68      3.34 o 
  -9   1   6       94.77       97.96      3.44 o 
  -8   1   6       36.14       37.16      2.18 o 
  -7   1   6       55.66       57.01      1.97 o 
  -6   1   6       67.70       70.73      2.35 o 
  -5   1   6        3.15        3.67      1.23 o 
  -4   1   6      376.16      395.10      5.68 o 
  -3   1   6      482.31      488.52      6.61 o 
  -2   1   6      103.65       95.69      1.71 o 
  -1   1   6      241.10      255.01      3.72 o 
   0   1   6      150.20      153.95      2.82 o 
   1   1   6      210.07      204.62      3.17 o 
   2   1   6      155.16      161.43      2.89 o 
   3   1   6      409.40      404.14      6.45 o 
   4   1   6      316.59      317.35      6.73 o 
   5   1   6      113.52      124.19      3.01 o 
   6   1   6       25.04       26.16      1.97 o 
   7   1   6       21.21       21.62      1.99 o 
   8   1   6       28.11       27.33      1.72 o 
   9   1   6        6.64        5.53      1.70 o 
  10   1   6       14.58       13.34      2.30 o 
  11   1   6        8.86       10.72      2.73 o 
 -11   2   6       12.35        2.09      3.28 o 
 -10   2   6       17.15       17.95      3.56 o 
  -9   2   6       12.55       13.90      1.85 o 
  -8   2   6       15.28       12.49      2.22 o 
  -7   2   6       13.91       15.27      1.59 o 
  -6   2   6       46.44       45.26      1.75 o 
  -5   2   6      169.27      165.86      3.02 o 
  -4   2   6      176.50      192.74      3.06 o 
  -3   2   6       45.42       43.20      1.59 o 
  -2   2   6      619.13      660.43      8.78 o 
  -1   2   6       80.36       92.55      2.00 o 
   0   2   6      225.61      233.41      3.72 o 
   1   2   6     1253.52     1273.12     16.46 o 
   2   2   6       35.14       34.05      1.49 o 
   3   2   6       27.33       27.27      1.58 o 
   4   2   6       57.66       60.54      1.96 o 
   5   2   6       48.62       50.41      2.39 o 
   6   2   6       20.33       18.61      1.86 o 
   7   2   6       31.41       27.33      3.63 o 
   8   2   6       18.79       16.81      3.01 o 
   9   2   6       19.35       20.12      2.25 o 
  10   2   6       21.82       22.27      2.36 o 
 -10   3   6        6.11        9.29      2.06 o 
  -9   3   6       27.74       22.27      2.67 o 
  -8   3   6       12.15       15.73      3.36 o 
  -7   3   6      115.10      115.35      2.66 o 
  -6   3   6       15.14       14.22      1.39 o 
  -5   3   6       48.89       50.55      1.77 o 
  -4   3   6       38.50       37.09      1.39 o 
  -3   3   6        1.07        1.36      0.86 o 
  -2   3   6      128.16      133.30      2.72 o 
  -1   3   6       58.44       55.30      1.81 o 
   0   3   6       52.03       49.38      1.94 o 
   1   3   6       58.42       57.25      2.12 o 
   2   3   6        3.34        1.32      1.59 o 
   3   3   6       19.32       19.60      1.73 o 
   4   3   6      157.92      152.86      3.76 o 
   5   3   6       29.46       34.05      1.82 o 
   6   3   6       61.97       58.98      3.61 o 
   7   3   6        5.61        3.75      1.46 o 
   8   3   6        8.63        4.97      1.97 o 
   9   3   6        6.13        4.32      2.39 o 
  10   3   6       19.50       22.73      4.51 o 
  -9   4   6       11.03       12.90      2.02 o 
  -8   4   6        5.08        5.16      1.63 o 
  -7   4   6        4.63        3.08      1.32 o 
  -6   4   6        6.00        6.52      1.43 o 
  -5   4   6       10.90        9.33      1.56 o 
  -4   4   6        6.05        7.67      1.28 o 
  -3   4   6        8.86       10.92      1.66 o 
  -2   4   6       40.08       37.75      2.58 o 
  -1   4   6      125.67      126.05      3.31 o 
   0   4   6       16.39       18.53      1.61 o 
   1   4   6       36.84       34.57      1.76 o 
   2   4   6      334.19      339.02      6.94 o 
   3   4   6      220.38      216.43      4.14 o 
   4   4   6       33.62       27.14      1.94 o 
   5   4   6       89.92       85.61      2.62 o 
   6   4   6        9.03       10.34      2.39 o 
   7   4   6       22.31       21.68      2.07 o 
   8   4   6        3.89        9.22      2.04 o 
   9   4   6       40.21       40.40      4.47 o 
  -8   5   6        0.04       -1.44      4.33 o 
  -7   5   6        8.35        5.93      1.87 o 
  -6   5   6       13.04       13.79      2.05 o 
  -5   5   6        5.96        7.44      1.68 o 
  -4   5   6        3.46        2.81      1.39 o 
  -3   5   6       43.25       40.49      2.08 o 
  -2   5   6       32.72       34.05      2.04 o 
  -1   5   6       10.93       10.11      1.51 o 
   0   5   6       32.98       34.39      1.89 o 
   1   5   6        5.68        5.54      1.74 o 
   2   5   6       48.80       51.80      2.12 o 
   3   5   6       19.92       18.80      2.18 o 
   4   5   6       22.41       22.93      1.87 o 
   5   5   6       38.05       37.78      2.09 o 
   6   5   6        0.59        2.34      1.73 o 
   7   5   6        8.43       10.15      2.46 o 
  -6   6   6        9.55        9.09      3.03 o 
  -5   6   6        1.86        1.15      3.25 o 
  -4   6   6        4.43        4.76      2.08 o 
  -3   6   6        6.42        7.50      1.95 o 
  -2   6   6       32.00       30.85      3.16 o 
  -1   6   6       30.97       30.55      2.50 o 
   0   6   6       35.68       33.92      2.81 o 
   1   6   6       26.72       24.05      3.23 o 
   2   6   6        4.28        3.56      1.90 o 
   3   6   6       24.86       26.29      2.24 o 
   4   6   6        8.32        8.32      2.42 o 
   5   6   6        2.74        4.98      3.57 o 
  -1   7   6        0.49        0.13      4.74 o 
   0   7   6       10.54       13.64      4.76 o 
 -11   0   7       20.50       18.16      3.89 o 
 -10   0   7       15.92       16.93      2.96 o 
  -9   0   7       85.17       81.48      3.54 o 
  -8   0   7      101.57      104.57      4.08 o 
  -7   0   7       19.61       24.10      3.30 o 
  -6   0   7        2.65       -0.19      1.64 o 
  -5   0   7        0.19        0.07      1.57 o 
  -4   0   7        1.62        0.17      1.68 o 
  -3   0   7       16.12       10.92      1.69 o 
  -2   0   7        2.52        0.48      1.71 o 
  -1   0   7      250.09      248.11      5.97 o 
   0   0   7      608.19      666.02     11.78 o 
   1   0   7       94.45       91.22      3.72 o 
   2   0   7      166.33      174.06      4.41 o 
   3   0   7       12.73       10.31      2.10 o 
   4   0   7       13.05       15.14      3.29 o 
   5   0   7       13.58       11.54      2.76 o 
   6   0   7        6.98       14.22      4.97 o 
   7   0   7       24.05       19.73      2.45 o 
   8   0   7       42.52       49.78      3.13 o 
   9   0   7       83.50       87.24      5.78 o 
  10   0   7        0.32        3.49      2.45 o 
  11   0   7        6.64       10.46      3.38 o 
 -11   1   7       36.27       36.20      3.46 o 
 -10   1   7       29.31       28.85      2.46 o 
  -9   1   7       21.05       22.03      2.41 o 
  -8   1   7       42.17       40.40      2.08 o 
  -7   1   7        4.79        5.03      1.47 o 
  -6   1   7       63.87       67.42      2.09 o 
  -5   1   7       96.46       96.12      2.13 o 
  -4   1   7       14.60       17.13      1.34 o 
  -3   1   7       75.99       75.09      1.90 o 
  -2   1   7       33.61       42.57      1.44 o 
  -1   1   7      200.77      224.78      3.31 o 
   0   1   7      252.07      280.00      4.52 o 
   1   1   7        5.16        4.82      0.88 o 
   2   1   7       77.67       84.69      2.18 o 
   3   1   7       16.72       15.11      1.29 o 
   4   1   7       58.00       58.40      2.69 o 
   5   1   7      413.38      394.18      8.45 o 
   6   1   7      115.56      117.25      3.47 o 
   7   1   7        2.47        2.69      1.54 o 
   8   1   7       30.02       32.56      2.18 o 
   9   1   7        8.72        9.52      2.47 o 
  10   1   7        6.65        4.09      2.08 o 
  11   1   7        0.31       -0.72      3.54 o 
 -11   2   7       18.78       18.28      3.74 o 
 -10   2   7       13.51       13.11      2.17 o 
  -9   2   7       63.15       61.28      3.48 o 
  -8   2   7       25.73       23.01      2.01 o 
  -7   2   7       22.20       22.41      1.70 o 
  -6   2   7      259.13      260.02      4.96 o 
  -5   2   7       77.74       76.80      1.83 o 
  -4   2   7      393.95      400.69      6.25 o 
  -3   2   7       45.42       48.22      1.82 o 
  -2   2   7       74.69       72.27      1.86 o 
  -1   2   7        1.04        0.77      0.85 o 
   0   2   7       30.46       26.27      1.34 o 
   1   2   7      208.31      220.91      3.78 o 
   2   2   7       39.27       40.21      1.63 o 
   3   2   7      247.51      254.36      4.57 o 
   4   2   7       40.85       38.98      1.85 o 
   5   2   7       11.17       13.21      2.31 o 
   6   2   7       10.74       15.98      3.81 o 
   7   2   7       24.57       24.99      2.20 o 
   8   2   7       32.67       31.22      3.32 o 
   9   2   7       16.23       15.57      2.59 o 
  10   2   7        2.87        2.73      3.24 o 
 -10   3   7        0.67        3.05      2.42 o 
  -9   3   7        5.50        8.10      2.02 o 
  -8   3   7        0.64       -1.07      1.87 o 
  -7   3   7        1.21       -0.17      2.10 o 
  -6   3   7       21.43       22.42      1.48 o 
  -5   3   7       56.56       56.77      2.85 o 
  -4   3   7       54.05       55.89      1.79 o 
  -3   3   7       26.52       26.19      1.56 o 
  -2   3   7       34.36       35.48      1.57 o 
  -1   3   7       42.86       45.84      1.48 o 
   0   3   7        1.17        1.86      0.96 o 
   1   3   7      130.63      139.77      3.00 o 
   2   3   7      241.09      250.59      5.37 o 
   3   3   7      184.77      193.59      5.00 o 
   4   3   7      154.33      156.47      3.43 o 
   5   3   7      126.64      123.45      3.42 o 
   6   3   7      126.56      120.93      3.73 o 
   7   3   7       65.92       58.64      2.98 o 
   8   3   7       11.99        8.66      2.42 o 
   9   3   7        9.40        9.83      2.35 o 
  -9   4   7        6.65        6.61      2.96 o 
  -8   4   7       13.11       12.52      1.94 o 
  -7   4   7       23.17       26.04      1.75 o 
  -6   4   7       22.75       18.60      3.07 o 
  -5   4   7       34.69       33.18      1.98 o 
  -4   4   7       18.67       19.93      1.41 o 
  -3   4   7       67.21       63.92      2.45 o 
  -2   4   7       93.96       93.13      6.54 o 
  -1   4   7       91.47       89.08      2.91 o 
   0   4   7      119.90      127.81      3.56 o 
   1   4   7       21.21       23.36      1.72 o 
   2   4   7      165.11      167.50      3.53 o 
   3   4   7       49.53       44.92      2.46 o 
   4   4   7       39.55       36.96      2.07 o 
   5   4   7        3.35        1.41      1.95 o 
   6   4   7       12.42       15.02      2.52 o 
   7   4   7       16.16       13.47      2.40 o 
   8   4   7       36.98       40.27      4.42 o 
  -7   5   7        7.19        7.68      2.42 o 
  -6   5   7       18.73       17.86      2.24 o 
  -5   5   7       44.07       45.89      2.70 o 
  -4   5   7        6.88        5.24      1.66 o 
  -3   5   7        1.51        3.04      1.60 o 
  -2   5   7       14.37       11.51      1.64 o 
  -1   5   7       10.42       12.46      1.77 o 
   0   5   7       67.20       70.54      2.59 o 
   1   5   7       31.97       27.97      1.58 o 
   2   5   7        0.38        1.33      1.51 o 
   3   5   7        3.70        3.55      1.50 o 
   4   5   7       11.35       12.28      2.33 o 
   5   5   7       36.07       32.51      2.80 o 
   6   5   7        0.32        0.37      2.17 o 
   7   5   7       22.11       23.82      2.67 o 
  -5   6   7       12.27        9.77      2.53 o 
  -4   6   7       16.65       19.45      3.20 o 
  -3   6   7       10.30       12.12      1.44 o 
  -2   6   7        3.62        4.78      1.84 o 
  -1   6   7       29.36       29.31      2.39 o 
   0   6   7       16.39       17.30      2.63 o 
   1   6   7        2.53        4.11      3.07 o 
   2   6   7        1.00        1.56      2.71 o 
   3   6   7       10.21        8.33      2.62 o 
   4   6   7        2.17        3.65      4.33 o 
   5   6   7        1.95        2.83      3.04 o 
 -11   0   8        0.02       -6.94      7.31 o 
 -10   0   8        0.22        1.61      2.49 o 
  -9   0   8       55.55       55.67      3.36 o 
  -8   0   8      147.79      146.47      5.26 o 
  -7   0   8        0.04        0.89      1.92 o 
  -6   0   8       65.74       74.03      3.94 o 
  -5   0   8       39.32       39.29      2.38 o 
  -4   0   8       17.76       20.15      2.75 o 
  -3   0   8      162.89      177.05      4.62 o 
  -2   0   8        0.79        0.76      3.02 o 
  -1   0   8      191.41      202.16      4.60 o 
   0   0   8      132.67      140.45      3.86 o 
   1   0   8       75.78       74.04      3.33 o 
   2   0   8      527.01      506.66     10.35 o 
   3   0   8      122.42      125.82      4.24 o 
   4   0   8       30.94       34.24      2.86 o 
   5   0   8        4.83        6.69      5.43 o 
   6   0   8       84.89       79.85      5.10 o 
   7   0   8        0.28       -3.58      4.12 o 
   8   0   8       65.28       72.08      3.68 o 
   9   0   8        0.11       -1.77      4.34 o 
  10   0   8        0.08        1.08      2.89 o 
 -11   1   8       14.21       21.46     13.01 o 
 -10   1   8       23.59       25.01      2.30 o 
  -9   1   8       38.04       39.17      2.16 o 
  -8   1   8       26.49       29.02      2.13 o 
  -7   1   8       57.20       57.88      1.99 o 
  -6   1   8      109.26      106.89      2.90 o 
  -5   1   8       74.58       66.13      2.10 o 
  -4   1   8      233.88      237.56      4.46 o 
  -3   1   8       13.20       14.18      1.24 o 
  -2   1   8       12.54       12.65      1.19 o 
  -1   1   8       99.74      104.92      2.18 o 
   0   1   8       13.05       13.38      1.10 o 
   1   1   8        6.89        5.24      1.07 o 
   2   1   8      154.27      156.52      3.62 o 
   3   1   8      181.37      170.83      3.37 o 
   4   1   8       15.45       13.39      1.85 o 
   5   1   8       86.52       95.27      3.00 o 
   6   1   8      136.42      129.88      3.57 o 
   7   1   8       26.96       30.17      2.14 o 
   8   1   8        8.92       12.02      2.45 o 
   9   1   8        2.87        3.55      2.11 o 
  10   1   8        7.03        4.02      4.09 o 
 -10   2   8        2.32        2.59      2.02 o 
  -9   2   8       31.96       31.47      2.08 o 
  -8   2   8       12.80       12.87      2.00 o 
  -7   2   8       13.60       11.91      1.34 o 
  -6   2   8       54.15       51.23      1.86 o 
  -5   2   8      111.23      114.21      2.55 o 
  -4   2   8       64.26       61.09      2.02 o 
  -3   2   8      138.28      145.72      2.84 o 
  -2   2   8       61.67       55.56      1.83 o 
  -1   2   8       18.91       19.76      1.20 o 
   0   2   8      142.86      156.42      4.46 o 
   1   2   8      171.19      166.99      3.27 o 
   2   2   8        7.50        7.89      1.25 o 
   3   2   8       30.97       31.54      1.93 o 
   4   2   8       22.07       22.59      1.51 o 
   5   2   8       49.98       49.58      2.49 o 
   6   2   8       23.12       21.43      2.07 o 
   7   2   8       14.85       16.78      2.20 o 
   8   2   8        9.25       10.93      2.35 o 
   9   2   8       91.69      101.42      3.83 o 
  10   2   8        3.14        3.69      4.87 o 
  -9   3   8        2.70        2.83      2.73 o 
  -8   3   8        3.85        5.51      1.55 o 
  -7   3   8        1.36        0.85      1.38 o 
  -6   3   8      105.47      109.45      3.31 o 
  -5   3   8      205.11      206.77      4.31 o 
  -4   3   8      108.93      109.21      2.85 o 
  -3   3   8       98.91      103.43      2.70 o 
  -2   3   8      234.36      234.92      4.27 o 
  -1   3   8       47.15       40.91      1.57 o 
   0   3   8      105.62      103.28      2.95 o 
   1   3   8       73.28       67.65      2.19 o 
   2   3   8      217.29      210.97      4.53 o 
   3   3   8       18.35       17.28      1.66 o 
   4   3   8       19.04       18.06      1.60 o 
   5   3   8       66.52       65.11      2.57 o 
   6   3   8        7.25        8.14      1.77 o 
   7   3   8       31.29       29.84      3.23 o 
   8   3   8       15.53       18.19      2.74 o 
   9   3   8        1.98        2.60      2.95 o 
  -8   4   8       19.26       21.34      2.28 o 
  -7   4   8       22.46       22.08      2.24 o 
  -6   4   8       18.75       16.57      1.66 o 
  -5   4   8       40.88       42.03      1.75 o 
  -4   4   8       22.37       22.69      2.03 o 
  -3   4   8      132.83      132.48      3.54 o 
  -2   4   8       51.39       51.90      3.41 o 
  -1   4   8        7.11        7.73      2.07 o 
   0   4   8        3.52        3.98      2.04 o 
   1   4   8       77.89       76.67      2.56 o 
   2   4   8       22.90       22.24      1.52 o 
   3   4   8        5.30        5.00      1.76 o 
   4   4   8       83.35       82.00      2.85 o 
   5   4   8       52.19       51.67      2.41 o 
   6   4   8        4.19        6.29      2.11 o 
   7   4   8       10.59       11.31      3.22 o 
   8   4   8       24.94       22.55      3.61 o 
  -7   5   8        2.52        3.50      2.09 o 
  -6   5   8        9.57       10.41      2.44 o 
  -5   5   8        4.10        3.60      1.60 o 
  -4   5   8       11.06        9.26      1.63 o 
  -3   5   8       24.04       25.20      2.12 o 
  -2   5   8       13.77       13.24      2.04 o 
  -1   5   8        8.82       10.79      1.74 o 
   0   5   8       27.86       28.79      1.92 o 
   1   5   8       29.45       30.99      2.53 o 
   2   5   8       37.76       33.39      2.12 o 
   3   5   8       69.68       62.02      2.77 o 
   4   5   8        8.22       10.25      2.00 o 
   5   5   8       16.37       14.28      2.42 o 
   6   5   8        0.45        0.98      2.35 o 
  -4   6   8        5.84        2.58      2.10 o 
  -3   6   8        6.73        7.71      2.06 o 
  -2   6   8        5.91        5.47      2.29 o 
  -1   6   8       12.70       15.20      2.44 o 
   0   6   8        1.13        3.38      2.52 o 
   1   6   8        1.03        4.07      2.68 o 
   2   6   8        2.07        4.20      2.30 o 
   3   6   8       16.17       17.38      3.68 o 
   4   6   8       22.47       27.46      3.15 o 
 -10   0   9       12.13        7.16      5.50 o 
  -9   0   9        0.32       -3.24      4.35 o 
  -8   0   9       83.59       88.87      4.91 o 
  -7   0   9      248.13      247.77      7.55 o 
  -6   0   9      125.02      114.85      4.86 o 
  -5   0   9       85.40       91.13      4.52 o 
  -4   0   9       30.52       29.85      2.13 o 
  -3   0   9       34.06       33.95      2.77 o 
  -2   0   9        8.46       11.15      1.83 o 
  -1   0   9       87.71       95.89      3.19 o 
   0   0   9        1.35        3.38      2.71 o 
   1   0   9      119.03      129.29      4.06 o 
   2   0   9        0.61       -1.32      3.61 o 
   3   0   9       11.25       11.56      2.81 o 
   4   0   9        3.32        3.87      1.93 o 
   5   0   9       73.10       76.63      4.04 o 
   6   0   9       74.32       62.80     10.64 o 
   7   0   9        1.21        4.41      2.62 o 
   8   0   9       38.21       41.15      3.41 o 
   9   0   9        3.54        5.68      3.93 o 
  10   0   9        3.48       -1.44      3.07 o 
 -10   1   9        6.94        8.68      4.26 o 
  -9   1   9        0.76       -1.58      2.47 o 
  -8   1   9       30.91       32.18      2.63 o 
  -7   1   9        6.44        5.59      1.85 o 
  -6   1   9       80.68       80.85      2.58 o 
  -5   1   9       66.25       65.17      2.24 o 
  -4   1   9        7.62        6.57      1.26 o 
  -3   1   9       49.90       49.94      1.88 o 
  -2   1   9      164.66      165.76      3.18 o 
  -1   1   9      131.62      134.05      3.47 o 
   0   1   9       89.08       80.28      2.12 o 
   1   1   9       72.66       72.91      2.29 o 
   2   1   9       54.45       57.00      2.43 o 
   3   1   9        1.70        3.61      1.20 o 
   4   1   9       27.29       25.61      1.81 o 
   5   1   9        8.90        9.32      2.06 o 
   6   1   9       95.67       91.28      3.12 o 
   7   1   9       32.64       35.30      2.23 o 
   8   1   9        7.91       10.21      1.79 o 
   9   1   9        2.70        1.51      2.24 o 
  10   1   9        4.29        0.49      3.53 o 
 -10   2   9        1.59        1.56      5.58 o 
  -9   2   9        0.03        0.84      2.94 o 
  -8   2   9        7.57        7.92      1.63 o 
  -7   2   9        8.63        8.80      2.16 o 
  -6   2   9       13.53       10.58      1.61 o 
  -5   2   9       36.90       33.40      1.60 o 
  -4   2   9       99.10       94.59      2.75 o 
  -3   2   9       98.27       94.98      2.69 o 
  -2   2   9       54.52       55.56      1.61 o 
  -1   2   9      149.35      144.28      3.42 o 
   0   2   9       26.47       22.70      1.28 o 
   1   2   9       68.21       58.85      2.02 o 
   2   2   9      270.86      275.59      5.06 o 
   3   2   9      107.05      116.02      3.01 o 
   4   2   9      122.20      111.88      3.25 o 
   5   2   9      136.74      135.32      4.60 o 
   6   2   9       71.63       69.64      3.65 o 
   7   2   9        0.79        2.84      3.63 o 
   8   2   9        3.58        5.10      2.25 o 
   9   2   9       14.29       19.48      4.09 o 
  -9   3   9        1.74        3.68      3.73 o 
  -8   3   9       29.33       30.13      2.91 o 
  -7   3   9        4.00        3.78      1.68 o 
  -6   3   9       29.65       29.84      1.71 o 
  -5   3   9       63.34       66.31      3.22 o 
  -4   3   9        3.92        4.54      1.70 o 
  -3   3   9      147.63      143.35      3.23 o 
  -2   3   9      269.79      267.60      4.72 o 
  -1   3   9       11.33       10.03      1.27 o 
   0   3   9      281.21      294.34      6.04 o 
   1   3   9      246.78      243.40      5.53 o 
   2   3   9        9.00       10.62      2.11 o 
   3   3   9       85.37       89.58      3.06 o 
   4   3   9       29.80       32.64      2.07 o 
   5   3   9        5.72        0.72      2.71 o 
   6   3   9       33.88       32.14      3.05 o 
   7   3   9        5.52        5.96      2.48 o 
   8   3   9        4.82       10.86      3.87 o 
   9   3   9        3.06        9.40      5.03 o 
  -8   4   9       11.13       13.92      2.61 o 
  -7   4   9       16.95       19.76      2.02 o 
  -6   4   9       21.82       20.39      1.91 o 
  -5   4   9       23.85       25.42      1.50 o 
  -4   4   9       30.91       33.57      1.64 o 
  -3   4   9       12.44       10.73      2.06 o 
  -2   4   9      136.68      136.07      3.34 o 
  -1   4   9       89.82       84.12      2.99 o 
   0   4   9      116.32      109.13      4.33 o 
   1   4   9      113.73      109.88      4.01 o 
   2   4   9       33.96       35.68      2.33 o 
   3   4   9       33.33       32.09      2.12 o 
   4   4   9        0.49        0.76      2.36 o 
   5   4   9        2.36       -0.77      3.44 o 
   6   4   9        8.30       11.89      3.02 o 
   7   4   9        0.42        2.42      2.90 o 
  -6   5   9       13.78       15.16      2.85 o 
  -5   5   9        2.94        3.54      1.80 o 
  -4   5   9       12.13       15.26      2.34 o 
  -3   5   9        3.78        1.41      1.83 o 
  -2   5   9       12.04        9.24      1.70 o 
  -1   5   9        8.33        7.16      1.68 o 
   0   5   9        4.16        3.91      1.80 o 
   1   5   9       20.94       17.93      2.44 o 
   2   5   9       24.56       26.80      1.75 o 
   3   5   9       26.53       32.17      2.24 o 
   4   5   9       19.13       21.01      2.38 o 
   5   5   9        0.65        0.44      2.81 o 
   6   5   9        0.21       -1.69      2.73 o 
  -3   6   9       23.86       26.40      3.27 o 
  -2   6   9        7.34        9.37      3.51 o 
  -1   6   9       29.31       34.44      2.71 o 
   0   6   9        2.47        2.77      2.55 o 
   1   6   9        0.31        1.11      2.98 o 
   2   6   9        1.28        1.24      3.10 o 
   3   6   9        3.04        3.10      4.17 o 
 -10   0  10       18.51       15.60      8.29 o 
  -9   0  10        0.67        4.81      3.38 o 
  -8   0  10       12.09        8.71      3.59 o 
  -7   0  10        0.05       -0.90      3.67 o 
  -6   0  10        3.10        2.49      2.17 o 
  -5   0  10       24.83       28.33      2.35 o 
  -4   0  10       12.08       10.61      2.85 o 
  -3   0  10       20.85       21.58      2.23 o 
  -2   0  10        4.88        4.58      1.64 o 
  -1   0  10        0.39        0.40      2.16 o 
   0   0  10       61.64       64.23      2.50 o 
   1   0  10      147.86      148.97      4.21 o 
   2   0  10       10.52       10.92      2.75 o 
   3   0  10      112.87      114.08      4.35 o 
   4   0  10      471.09      493.51     10.74 o 
   5   0  10        7.77        7.41      2.40 o 
   6   0  10       53.06       54.31      4.59 o 
   7   0  10       76.13       74.06      4.26 o 
   8   0  10        3.26        2.65      3.76 o 
   9   0  10        2.62       -1.02      5.64 o 
 -10   1  10        9.58        9.57      7.00 o 
  -9   1  10       23.34       22.08      2.46 o 
  -8   1  10        9.25       11.06      2.08 o 
  -7   1  10        6.54        6.90      2.49 o 
  -6   1  10        7.67        4.70      1.76 o 
  -5   1  10      149.09      149.85      3.32 o 
  -4   1  10      145.67      142.71      3.84 o 
  -3   1  10       90.29       86.99      2.35 o 
  -2   1  10      121.63      118.40      3.07 o 
  -1   1  10      293.66      286.47      4.67 o 
   0   1  10        2.04        2.55      1.18 o 
   1   1  10       25.79       23.56      1.64 o 
   2   1  10       51.86       46.88      2.11 o 
   3   1  10      127.93      129.96      3.53 o 
   4   1  10       28.45       31.07      1.86 o 
   5   1  10      263.69      255.59      9.28 o 
   6   1  10      137.58      143.10      3.53 o 
   7   1  10       32.30       32.50      2.15 o 
   8   1  10       23.97       28.55      2.25 o 
   9   1  10        0.08        2.21      2.93 o 
  -9   2  10       12.78       14.73      2.37 o 
  -8   2  10       19.18       18.49      2.56 o 
  -7   2  10        6.18        4.66      2.22 o 
  -6   2  10       40.50       43.67      2.22 o 
  -5   2  10       31.94       28.47      1.61 o 
  -4   2  10        2.78        2.15      1.49 o 
  -3   2  10       61.19       58.28      1.92 o 
  -2   2  10      382.38      388.87      6.69 o 
  -1   2  10      277.83      278.68      5.20 o 
   0   2  10      110.64      112.90      2.72 o 
   1   2  10       11.73       12.82      1.26 o 
   2   2  10       86.96       83.16      2.50 o 
   3   2  10       50.59       47.05      2.29 o 
   4   2  10       53.82       49.87      2.43 o 
   5   2  10       41.44       41.18      2.63 o 
   6   2  10        0.84        1.78      2.18 o 
   7   2  10        3.29       -2.32      3.02 o 
   8   2  10        5.94        2.75      3.54 o 
   9   2  10       13.99       18.10      3.94 o 
  -9   3  10        4.65       10.94      4.82 o 
  -8   3  10        0.42        1.33      2.48 o 
  -7   3  10        3.06        3.26      1.83 o 
  -6   3  10        7.95        7.82      1.62 o 
  -5   3  10        9.46        9.37      1.49 o 
  -4   3  10       14.65       15.99      2.51 o 
  -3   3  10       53.49       54.69      2.39 o 
  -2   3  10       14.03       13.11      1.35 o 
  -1   3  10      309.80      303.85      5.39 o 
   0   3  10      130.46      122.77      2.82 o 
   1   3  10       22.80       22.42      1.96 o 
   2   3  10       14.79       17.79      1.70 o 
   3   3  10       49.21       45.93      2.41 o 
   4   3  10       51.66       49.26      2.75 o 
   5   3  10       37.30       38.27      2.73 o 
   6   3  10        5.46        6.83      2.89 o 
   7   3  10       54.26       56.24      3.26 o 
   8   3  10        2.19        7.58      2.85 o 
  -7   4  10        2.74        4.24      3.38 o 
  -6   4  10       17.84       23.68      2.13 o 
  -5   4  10        7.50        4.61      1.52 o 
  -4   4  10        9.59        9.67      1.60 o 
  -3   4  10       10.19       11.51      2.20 o 
  -2   4  10        7.23        5.38      1.40 o 
  -1   4  10       28.78       31.17      2.64 o 
   0   4  10        7.90        7.58      1.72 o 
   1   4  10      102.64      101.84      3.80 o 
   2   4  10       15.66       16.78      1.91 o 
   3   4  10        8.90        7.06      1.97 o 
   4   4  10        2.03        3.12      1.72 o 
   5   4  10        0.25        1.05      2.59 o 
   6   4  10        3.20        3.26      2.78 o 
   7   4  10        2.57        1.69      3.01 o 
  -5   5  10       20.77       28.23      2.60 o 
  -4   5  10       24.06       22.32      2.05 o 
  -3   5  10       12.84       20.25      2.08 o 
  -2   5  10        2.61        6.52      2.51 o 
  -1   5  10        1.56        1.42      2.56 o 
   0   5  10        4.83        1.88      2.35 o 
   1   5  10       19.74       19.81      3.61 o 
   2   5  10        4.76        7.20      1.81 o 
   3   5  10        6.47        3.04      2.26 o 
   4   5  10        1.25        5.74      2.18 o 
   5   5  10       12.78       13.90      2.89 o 
  -1   6  10        6.85        4.87      2.75 o 
   0   6  10       18.31       23.57      5.64 o 
   1   6  10        0.00        0.76      3.42 o 
  -9   0  11       25.16       28.04      4.31 o 
  -8   0  11       15.64       12.31      3.28 o 
  -7   0  11        2.27        1.68      2.71 o 
  -6   0  11       26.46       22.22      3.30 o 
  -5   0  11       21.52       23.20      4.60 o 
  -4   0  11        6.20        5.97      1.95 o 
  -3   0  11      109.98      103.69      3.89 o 
  -2   0  11       92.44       80.43      3.66 o 
  -1   0  11       92.66       82.90      4.64 o 
   0   0  11       68.28       73.09      3.19 o 
   1   0  11      196.34      193.44      5.15 o 
   2   0  11        4.78        4.16      4.48 o 
   3   0  11       48.72       59.20      6.47 o 
   4   0  11        9.60        5.67      4.08 o 
   5   0  11      105.95      103.28      4.72 o 
   6   0  11      150.41      142.08      6.89 o 
   7   0  11       12.86       14.11      2.55 o 
   8   0  11        0.84        1.86      2.67 o 
   9   0  11        1.46       13.28      6.88 o 
  -9   1  11        2.11        1.67      3.29 o 
  -8   1  11        6.02        7.47      2.43 o 
  -7   1  11       17.36       15.99      2.62 o 
  -6   1  11        8.52        8.57      1.71 o 
  -5   1  11       39.49       37.77      2.31 o 
  -4   1  11       12.52        6.77      1.69 o 
  -3   1  11        2.38        2.02      1.56 o 
  -2   1  11       96.71      100.42      3.33 o 
  -1   1  11      111.35      109.82      2.61 o 
   0   1  11       45.16       42.57      2.37 o 
   1   1  11      191.92      182.18      4.06 o 
   2   1  11      148.88      144.84      3.93 o 
   3   1  11       96.33       92.39      2.41 o 
   4   1  11      114.27      114.57      3.60 o 
   5   1  11        3.53        2.21      1.83 o 
   6   1  11       19.21       19.28      2.00 o 
   7   1  11        2.02        1.97      1.93 o 
   8   1  11       31.52       33.95      3.56 o 
   9   1  11       14.42       19.48      4.41 o 
  -9   2  11        5.66        0.48      5.36 o 
  -8   2  11        8.93        8.70      2.48 o 
  -7   2  11       21.65       23.98      2.30 o 
  -6   2  11       11.53       11.78      1.51 o 
  -5   2  11        7.52        9.69      1.70 o 
  -4   2  11       10.42        8.57      1.66 o 
  -3   2  11       16.66       15.96      1.66 o 
  -2   2  11       15.22       11.75      1.65 o 
  -1   2  11       11.19       14.24      1.53 o 
   0   2  11        6.09        6.39      1.37 o 
   1   2  11      124.67      119.99      3.30 o 
   2   2  11      319.67      312.48      7.10 o 
   3   2  11      197.73      185.54      4.15 o 
   4   2  11       18.78       16.40      1.71 o 
   5   2  11       23.82       22.77      2.48 o 
   6   2  11        6.75        6.24      2.54 o 
   7   2  11       11.23       12.83      3.33 o 
   8   2  11       63.29       67.74      3.74 o 
  -8   3  11        8.63        2.77      3.41 o 
  -7   3  11        1.20        2.47      2.69 o 
  -6   3  11       17.87       16.73      1.71 o 
  -5   3  11        0.13        1.05      1.36 o 
  -4   3  11       30.42       35.81      1.91 o 
  -3   3  11       45.85       43.94      1.87 o 
  -2   3  11       25.41       26.93      1.70 o 
  -1   3  11       66.47       63.16      2.12 o 
   0   3  11       92.90       90.24      2.58 o 
   1   3  11        6.09        4.30      1.97 o 
   2   3  11       22.67       24.50      2.11 o 
   3   3  11       19.05       20.32      2.10 o 
   4   3  11       14.37       17.54      1.94 o 
   5   3  11       27.42       26.06      3.01 o 
   6   3  11        8.01        4.67      3.56 o 
   7   3  11       10.26       17.88      3.70 o 
  -7   4  11        9.54       10.38      3.25 o 
  -6   4  11        5.69        8.22      2.12 o 
  -5   4  11        4.04        5.67      1.67 o 
  -4   4  11       28.28       27.79      2.43 o 
  -3   4  11        9.74        9.82      1.55 o 
  -2   4  11       16.82       18.96      1.81 o 
  -1   4  11        2.16        2.21      1.68 o 
   0   4  11        3.77        5.88      1.72 o 
   1   4  11       44.09       44.41      3.03 o 
   2   4  11       43.19       42.31      3.86 o 
   3   4  11        7.05        9.22      1.97 o 
   4   4  11        8.52       11.62      2.06 o 
   5   4  11        1.63        0.56      3.32 o 
   6   4  11        4.29        3.01      3.47 o 
  -4   5  11        8.21        7.60      2.08 o 
  -3   5  11       10.94        9.21      2.59 o 
  -2   5  11        6.27        6.51      2.01 o 
  -1   5  11        1.94        1.98      2.96 o 
   0   5  11        0.18        0.77      2.49 o 
   1   5  11        8.29       10.73      2.27 o 
   2   5  11       17.76       15.15      2.62 o 
   3   5  11        7.18        6.94      2.59 o 
   4   5  11       19.99       24.56      3.76 o 
  -9   0  12        3.75        0.67     10.33 o 
  -8   0  12       12.37       16.08      3.38 o 
  -7   0  12       20.44       24.85      5.44 o 
  -6   0  12       15.50       11.02      2.34 o 
  -5   0  12        1.81        3.34      2.25 o 
  -4   0  12       29.22       22.64      3.15 o 
  -3   0  12       67.08       64.06      4.06 o 
  -2   0  12        2.78        4.55      1.83 o 
  -1   0  12       48.67       45.18      3.28 o 
   0   0  12       13.74       10.85      3.23 o 
   1   0  12       45.97       41.72      3.01 o 
   2   0  12      109.67      104.26      8.12 o 
   3   0  12        4.18        2.23      2.05 o 
   4   0  12        1.25        2.26      1.94 o 
   5   0  12       14.90       14.59      2.41 o 
   6   0  12        0.22        4.11      4.68 o 
   7   0  12       19.46       18.95      4.17 o 
   8   0  12       13.08       16.53      6.90 o 
  -8   1  12        0.83        2.95      3.32 o 
  -7   1  12        5.52        5.15      3.02 o 
  -6   1  12       10.29        7.26      1.73 o 
  -5   1  12       47.53       49.66      3.30 o 
  -4   1  12       41.72       44.37      2.29 o 
  -3   1  12       10.53        8.49      1.59 o 
  -2   1  12        5.78        9.16      2.18 o 
  -1   1  12       40.89       34.72      1.48 o 
   0   1  12       69.10       63.00      2.50 o 
   1   1  12        2.13        2.15      1.61 o 
   2   1  12       18.00       16.16      2.66 o 
   3   1  12       18.32       17.00      2.19 o 
   4   1  12       34.93       37.94      2.38 o 
   5   1  12       45.86       50.25      4.60 o 
   6   1  12       10.36        8.70      3.02 o 
   7   1  12       75.97       79.65      2.80 o 
   8   1  12       32.97       36.79      3.87 o 
  -8   2  12        3.83        6.24      3.13 o 
  -7   2  12        0.70        3.64      3.23 o 
  -6   2  12        6.08        4.64      2.69 o 
  -5   2  12       28.29       25.80      2.53 o 
  -4   2  12       28.47       30.15      2.35 o 
  -3   2  12       11.59       14.52      1.79 o 
  -2   2  12        6.56        6.42      1.64 o 
  -1   2  12        4.88        3.69      1.20 o 
   0   2  12        6.16        8.92      1.81 o 
   1   2  12      127.76      123.88      3.39 o 
   2   2  12       41.47       37.23      2.90 o 
   3   2  12      209.73      205.21      5.28 o 
   4   2  12       15.67       14.61      1.57 o 
   5   2  12        6.12        7.46      1.74 o 
   6   2  12       12.55       10.59      2.40 o 
   7   2  12       10.80       11.03      2.37 o 
  -7   3  12        8.22        9.34      5.39 o 
  -6   3  12       16.64       19.02      2.16 o 
  -5   3  12        8.02        7.95      1.93 o 
  -4   3  12        1.34        1.28      1.35 o 
  -3   3  12        7.32        7.11      1.71 o 
  -2   3  12        9.69       10.20      1.66 o 
  -1   3  12        2.55        2.23      1.55 o 
   0   3  12        9.60        8.69      1.62 o 
   1   3  12       18.79       18.11      1.71 o 
   2   3  12       20.22       20.40      1.77 o 
   3   3  12       38.95       40.40      2.08 o 
   4   3  12       31.18       33.04      2.20 o 
   5   3  12       58.10       53.29      3.44 o 
   6   3  12       44.55       53.98      3.45 o 
  -6   4  12        2.88        5.36      3.14 o 
  -5   4  12        1.61        6.27      2.01 o 
  -4   4  12       17.07       18.26      1.96 o 
  -3   4  12       44.77       43.60      2.15 o 
  -2   4  12        4.11        2.55      1.80 o 
  -1   4  12        6.47        4.31      1.90 o 
   0   4  12        2.19        3.14      1.85 o 
   1   4  12       30.78       34.93      2.59 o 
   2   4  12       22.93       23.52      2.24 o 
   3   4  12        3.39        6.07      2.08 o 
   4   4  12        3.81        2.45      2.70 o 
   5   4  12        5.02        9.02      2.90 o 
  -3   5  12        4.45        4.67      3.03 o 
  -2   5  12        9.23        9.17      4.36 o 
  -1   5  12       14.33       18.60      3.09 o 
   0   5  12        4.70        1.08      3.17 o 
   1   5  12        2.40        2.59      2.61 o 
   2   5  12       10.78       11.30      2.61 o 
  -8   0  13       12.81        7.25     11.84 o 
  -7   0  13        8.07        1.53      4.59 o 
  -6   0  13        0.42       -1.86      5.71 o 
  -5   0  13        1.50        2.14      3.78 o 
  -4   0  13        2.30       -0.66      3.50 o 
  -3   0  13        2.88        4.00      2.26 o 
  -2   0  13        2.52       -0.89      3.37 o 
  -1   0  13       48.18       46.09      3.54 o 
   0   0  13        0.02       -2.08      3.74 o 
   1   0  13       40.11       38.01      3.65 o 
   2   0  13        1.56        2.69      4.15 o 
   3   0  13        7.03        7.36      6.11 o 
   4   0  13       69.83       69.73      5.54 o 
   5   0  13        4.87        5.26      2.86 o 
   6   0  13        5.35        1.55      4.20 o 
   7   0  13        9.92        6.46      3.59 o 
  -8   1  13        1.71        2.92      5.66 o 
  -7   1  13        2.22       -0.75      4.28 o 
  -6   1  13        3.36        3.61      2.28 o 
  -5   1  13        5.75        3.78      2.85 o 
  -4   1  13       18.70       21.84      3.16 o 
  -3   1  13       11.68        8.10      1.94 o 
  -2   1  13       20.25       20.17      1.68 o 
  -1   1  13        8.84        9.04      2.49 o 
   0   1  13       46.41       44.57      2.19 o 
   1   1  13       23.20       21.88      1.88 o 
   2   1  13       21.90       22.98      1.99 o 
   3   1  13        9.96        8.43      1.61 o 
   4   1  13       12.18        8.69      1.88 o 
   5   1  13       23.58       25.54      2.46 o 
   6   1  13       35.97       36.09      2.73 o 
   7   1  13        2.53        1.34      3.52 o 
  -7   2  13       22.70       28.61      3.76 o 
  -6   2  13       11.09       11.13      2.53 o 
  -5   2  13       12.06       17.07      2.63 o 
  -4   2  13       25.83       27.50      2.69 o 
  -3   2  13       17.71       13.73      2.19 o 
  -2   2  13       77.55       80.51      3.19 o 
  -1   2  13       33.47       29.90      1.70 o 
   0   2  13       15.36       16.65      1.53 o 
   1   2  13       40.95       42.00      2.08 o 
   2   2  13       10.80        8.97      1.73 o 
   3   2  13       12.41       10.39      2.17 o 
   4   2  13        1.89        3.32      1.79 o 
   5   2  13       26.36       26.84      2.45 o 
   6   2  13       18.35       19.85      2.41 o 
  -6   3  13       10.25       10.12      3.01 o 
  -5   3  13       12.03       12.21      3.22 o 
  -4   3  13        1.42        3.53      2.44 o 
  -3   3  13        2.85        4.16      1.78 o 
  -2   3  13       10.32        8.04      1.53 o 
  -1   3  13        4.39        4.26      1.44 o 
   0   3  13        4.76        5.48      1.72 o 
   1   3  13       13.58       15.95      1.98 o 
   2   3  13        8.12       10.88      1.94 o 
   3   3  13       14.65       22.98      2.95 o 
   4   3  13       20.42       22.54      2.35 o 
   5   3  13        5.86        5.92      3.54 o 
  -4   4  13       11.16       11.39      2.93 o 
  -3   4  13       20.66       24.61      2.25 o 
  -2   4  13        7.62        7.46      1.98 o 
  -1   4  13        2.42        5.31      2.44 o 
   0   4  13        7.07        6.61      2.40 o 
   1   4  13       16.69       18.50      2.21 o 
   2   4  13       19.04       20.57      2.60 o 
   3   4  13        0.17        1.91      2.79 o 
   4   4  13        4.93        3.91      2.43 o 
  -7   0  14       38.03       22.08      6.95 o 
  -6   0  14       16.85       23.42      5.01 o 
  -5   0  14        0.20        0.32      6.97 o 
  -4   0  14        0.77        3.03      5.81 o 
  -3   0  14       37.46       42.88      3.53 o 
  -2   0  14        4.11       -2.79      3.94 o 
  -1   0  14       18.83       18.39      3.51 o 
   0   0  14       21.41       16.15      2.51 o 
   1   0  14        6.63        6.54      2.20 o 
   2   0  14       12.45       14.19      2.52 o 
   3   0  14        0.93        1.39      1.98 o 
   4   0  14        0.16        1.20      2.12 o 
   5   0  14        3.47        2.66      2.64 o 
   6   0  14       18.63       29.08     10.94 o 
  -7   1  14        6.87        2.31      5.01 o 
  -6   1  14       11.99       12.06      2.82 o 
  -5   1  14       23.87       29.33      2.82 o 
  -4   1  14       13.58       13.89      2.33 o 
  -3   1  14       25.31       27.42      2.46 o 
  -2   1  14       11.89       10.10      2.13 o 
  -1   1  14       45.04       48.72      3.44 o 
   0   1  14        9.68        9.32      1.81 o 
   1   1  14       10.23       11.68      2.97 o 
   2   1  14       30.60       30.52      2.18 o 
   3   1  14       17.40       16.34      2.00 o 
   4   1  14        0.02       -0.71      3.86 o 
   5   1  14        0.79        3.84      1.97 o 
   6   1  14        7.89        9.86      4.13 o 
  -6   2  14        0.15        1.40      3.11 o 
  -5   2  14        9.67       11.26      3.52 o 
  -4   2  14       20.21       21.27      2.81 o 
  -3   2  14        0.01       -0.09      2.25 o 
  -2   2  14       23.21       22.07      2.60 o 
  -1   2  14       10.05        7.91      1.35 o 
   0   2  14        0.25        0.12      1.96 o 
   1   2  14        7.54        6.94      1.88 o 
   2   2  14        8.95       10.41      2.52 o 
   3   2  14       15.02       16.14      1.79 o 
   4   2  14       14.40       11.35      2.85 o 
   5   2  14        3.24        1.52      2.77 o 
  -5   3  14        0.69        4.87      3.29 o 
  -4   3  14        5.85        5.03      4.05 o 
  -3   3  14        0.81        3.92      2.80 o 
  -2   3  14        6.48        4.01      1.83 o 
  -1   3  14       19.17       20.36      2.31 o 
   0   3  14       34.98       36.12      2.12 o 
   1   3  14       35.17       41.51      2.38 o 
   2   3  14        7.25        6.61      2.80 o 
   3   3  14        1.28        4.93      2.51 o 
   4   3  14       35.77       30.56      3.18 o 
  -2   4  14        6.63        9.86      3.24 o 
  -1   4  14       12.88       13.07      2.69 o 
   0   4  14        0.63        2.52      2.81 o 
   1   4  14       14.40       19.26      3.52 o 
   2   4  14        7.36        9.69      3.25 o 
  -6   0  15        3.06        8.81      5.37 o 
  -5   0  15        0.03        2.93      3.45 o 
  -4   0  15        0.65       -5.06      5.06 o 
  -3   0  15        3.69        2.65      3.13 o 
  -2   0  15       22.95       22.96      3.39 o 
  -1   0  15       37.43       49.18      5.57 o 
   0   0  15       35.64       32.52      3.24 o 
   1   0  15       11.04       10.70      2.95 o 
   2   0  15        3.85        1.19      3.02 o 
   3   0  15       27.79       36.17      7.53 o 
   4   0  15        0.20        0.54      3.58 o 
   5   0  15        5.82        0.84      7.43 o 
  -6   1  15        2.91        9.27      5.74 o 
  -5   1  15       24.39       31.45      3.56 o 
  -4   1  15       44.93       44.59      3.56 o 
  -3   1  15       46.92       49.74      3.26 o 
  -2   1  15        5.89        3.47      1.98 o 
  -1   1  15        4.22        7.63      2.10 o 
   0   1  15       12.89       13.89      2.37 o 
   1   1  15        4.77        5.83      2.20 o 
   2   1  15        9.92        7.78      2.00 o 
   3   1  15        1.59        1.20      2.03 o 
   4   1  15        9.14        6.48      2.74 o 
   5   1  15        7.36       12.09      3.54 o 
  -5   2  15        8.14       12.21      6.20 o 
  -4   2  15        1.48       -2.60      3.60 o 
  -3   2  15       13.37       16.40      2.41 o 
  -2   2  15       19.57       23.45      2.50 o 
  -1   2  15        4.46        5.05      2.68 o 
   0   2  15        7.88        7.77      1.68 o 
   1   2  15        3.15        3.96      2.03 o 
   2   2  15       24.04       20.75      2.11 o 
   3   2  15        9.15        9.18      1.97 o 
   4   2  15        0.92        2.74      3.45 o 
  -3   3  15        2.51       -2.65      3.79 o 
  -2   3  15       25.41       23.77      2.32 o 
  -1   3  15       71.92       71.82      3.40 o 
   0   3  15       10.21       11.78      2.00 o 
   1   3  15        1.99        3.48      3.40 o 
   2   3  15        1.14       -0.33      3.35 o 
  -4   0  16       17.71       23.61      7.85 o 
  -3   0  16       21.95       31.37      3.61 o 
  -2   0  16        0.03        1.59      2.77 o 
  -1   0  16       26.97       30.77      5.07 o 
   0   0  16       95.28       93.02     10.81 o 
   1   0  16        3.80        2.18      3.15 o 
   2   0  16        7.21        3.31      2.91 o 
   3   0  16        1.68        5.90      5.83 o 
  -4   1  16        0.49        2.16      3.57 o 
  -3   1  16        0.60        1.31      3.21 o 
  -2   1  16        1.87        1.40      2.73 o 
  -1   1  16        5.93        4.51      2.69 o 
   0   1  16        7.27        8.40      3.28 o 
   1   1  16       11.23        9.29      2.32 o 
   2   1  16       12.37       16.08      2.08 o 
   3   1  16        3.28        4.90      2.58 o 
  -3   2  16       11.68        8.69      3.01 o 
  -2   2  16        2.85        2.42      2.24 o 
  -1   2  16       12.37       20.33      3.66 o 
   0   2  16        5.25        4.80      2.23 o 
   1   2  16       29.34       33.32      2.45 o 
   2   2  16       32.05       29.12      2.85 o 
  -1   0  17        0.01        3.11      5.80 o 
   0   0  17        5.76        7.04      7.88 o 
                                                 
